# Supplementary material for: Gender Differentiated Preferences for a Community-Based Conservation Initiative
Source: PLoS One. 2016 Mar 29;11(3):e0152432. doi: 10.1371/journal.pone.0152432 (PMC4811562; doi:10.1371/journal.pone.0152432)
Supplement: S1 Data — The data are recorded with one observation per row and one variable per column. The variables are coded as follows: choice = dummy variable indicating whether the first option (0) or second option (1) was chosen; access = difference between two dummy variables indicating whether access for grazing is allowed in the first and second options (-1; 0; 1); cattle = difference in the number of cattle in the first and second options (-100; -60; -40; 0; 40; 60; 100); cons150 = difference between two dummy variables indicating whether all of an individual’s private land is under conservancy management or not in the first and second options (-1; 0; 1); cons75 = difference between two dummy variables indicating whether half of an individual’s private land is under conservancy management or not in the first and second options (-1; 0; 1); cult = difference between two dummy variables indicating whether cultivation takes place in the first and second options (-1; 0; 1); smlstk = difference in the number of small stock in the first and second options (-200; -120; -80; 0; 80; 120; 200); wage = difference in the monthly wage earned in the first and second options (-10,000; -6,000; -4,000; 0; 4,000; 6,000, 10,000); indiv_id = unique identifier for each respondent (1 to 388); choice_id = unique identifier for each choice situation (1 to 16). (CSV) [file pone.0152432.s004.csv]

choice	access	cattle	cons150	cons75	cult	smlstk	wage	indiv_id	choice_id
1	0	40	1	0	0	80	10000	1	5
1	-1	100	0	0	0	0	-4000	1	2
0	0	0	0	0	-5	-80	10000	1	4
0	-1	-100	0	-1	0	200	0	1	8
1	0	0	0	1	5	0	-10000	1	6
1	-1	-40	0	0	5	0	0	1	3
0	-1	0	1	-1	0	0	-10000	1	7
1	0	-60	-1	1	5	0	0	1	1
1	-1	100	0	0	0	0	-4000	2	2
0	0	0	0	0	-5	-80	10000	2	4
1	0	40	1	0	0	80	10000	2	5
0	-1	-100	0	-1	0	200	0	2	8
0	-1	0	1	-1	0	0	-10000	2	7
0	-1	-40	0	0	5	0	0	2	3
1	0	-60	-1	1	5	0	0	2	1
1	0	0	0	1	5	0	-10000	2	6
0	0	-40	-1	1	-5	0	-4000	3	13
0	1	0	-1	0	0	-200	0	3	15
1	0	60	1	0	0	120	0	3	12
1	1	0	1	-1	5	0	-6000	3	11
1	1	100	0	1	0	-200	0	3	16
0	0	60	0	-1	-5	80	4000	3	9
1	0	-60	-1	1	-5	0	4000	3	14
1	1	-60	0	-1	0	0	6000	3	10
0	0	0	0	0	-5	-80	10000	4	4
0	-1	-100	0	-1	0	200	0	4	8
0	-1	0	1	-1	0	0	-10000	4	7
1	0	0	0	1	5	0	-10000	4	6
0	-1	-40	0	0	5	0	0	4	3
1	0	-60	-1	1	5	0	0	4	1
0	-1	100	0	0	0	0	-4000	4	2
1	0	40	1	0	0	80	10000	4	5
0	1	0	-1	0	0	-200	0	5	15
0	0	-40	-1	1	-5	0	-4000	5	13
1	1	0	1	-1	5	0	-6000	5	11
1	0	60	0	-1	-5	80	4000	5	9
1	0	-60	-1	1	-5	0	4000	5	14
1	1	100	0	1	0	-200	0	5	16
1	0	60	1	0	0	120	0	5	12
1	1	-60	0	-1	0	0	6000	5	10
1	0	40	1	0	0	80	10000	6	5
0	0	0	0	0	-5	-80	10000	6	4
0	-1	0	1	-1	0	0	-10000	6	7
1	-1	100	0	0	0	0	-4000	6	2
0	-1	-100	0	-1	0	200	0	6	8
0	-1	-40	0	0	5	0	0	6	3
1	0	0	0	1	5	0	-10000	6	6
1	0	-60	-1	1	5	0	0	6	1
1	0	-40	-1	1	-5	0	-4000	7	13
1	1	0	-1	0	0	-200	0	7	15
1	0	-60	-1	1	-5	0	4000	7	14
0	0	60	0	-1	-5	80	4000	7	9
1	1	-60	0	-1	0	0	6000	7	10
1	1	100	0	1	0	-200	0	7	16
1	1	0	1	-1	5	0	-6000	7	11
1	0	60	1	0	0	120	0	7	12
1	0	40	1	0	0	80	10000	8	5
1	-1	100	0	0	0	0	-4000	8	2
0	0	0	0	0	-5	-80	10000	8	4
1	0	-60	-1	1	5	0	0	8	1
1	0	0	0	1	5	0	-10000	8	6
0	-1	-100	0	-1	0	200	0	8	8
0	-1	0	1	-1	0	0	-10000	8	7
0	-1	-40	0	0	5	0	0	8	3
0	0	-60	-1	1	5	0	0	9	1
1	0	40	1	0	0	80	10000	9	5
1	-1	0	1	-1	0	0	-10000	9	7
0	0	0	0	1	5	0	-10000	9	6
1	-1	100	0	0	0	0	-4000	9	2
0	-1	-100	0	-1	0	200	0	9	8
0	0	0	0	0	-5	-80	10000	9	4
0	-1	-40	0	0	5	0	0	9	3
1	1	100	0	1	0	-200	0	10	16
0	0	60	0	-1	-5	80	4000	10	9
0	1	0	-1	0	0	-200	0	10	15
0	1	-60	0	-1	0	0	6000	10	10
0	0	-40	-1	1	-5	0	-4000	10	13
1	0	-60	-1	1	-5	0	4000	10	14
0	1	0	1	-1	5	0	-6000	10	11
1	0	60	1	0	0	120	0	10	12
0	0	0	0	0	-5	-80	10000	11	4
1	0	0	0	1	5	0	-10000	11	6
1	0	40	1	0	0	80	10000	11	5
1	-1	-40	0	0	5	0	0	11	3
0	-1	100	0	0	0	0	-4000	11	2
0	0	-60	-1	1	5	0	0	11	1
1	-1	-100	0	-1	0	200	0	11	8
0	-1	0	1	-1	0	0	-10000	11	7
0	0	60	0	-1	-5	80	4000	12	9
1	1	-60	0	-1	0	0	6000	12	10
1	1	0	1	-1	5	0	-6000	12	11
0	1	100	0	1	0	-200	0	12	16
1	0	60	1	0	0	120	0	12	12
0	0	-60	-1	1	-5	0	4000	12	14
0	0	-40	-1	1	-5	0	-4000	12	13
1	1	0	-1	0	0	-200	0	12	15
0	0	0	0	0	-5	-80	10000	13	4
1	-1	-40	0	0	5	0	0	13	3
1	0	0	0	1	5	0	-10000	13	6
0	0	-60	-1	1	5	0	0	13	1
1	-1	-100	0	-1	0	200	0	13	8
0	-1	0	1	-1	0	0	-10000	13	7
1	0	40	1	0	0	80	10000	13	5
0	-1	100	0	0	0	0	-4000	13	2
1	0	60	0	-1	-5	80	4000	14	9
0	1	-60	0	-1	0	0	6000	14	10
0	1	0	1	-1	5	0	-6000	14	11
0	0	-60	-1	1	-5	0	4000	14	14
0	1	100	0	1	0	-200	0	14	16
1	0	60	1	0	0	120	0	14	12
1	1	0	-1	0	0	-200	0	14	15
0	0	-40	-1	1	-5	0	-4000	14	13
0	0	-60	-1	1	5	0	0	15	1
1	0	0	0	0	-5	-80	10000	15	4
1	-1	0	1	-1	0	0	-10000	15	7
0	-1	-40	0	0	5	0	0	15	3
1	0	0	0	1	5	0	-10000	15	6
0	0	40	1	0	0	80	10000	15	5
0	-1	-100	0	-1	0	200	0	15	8
0	-1	100	0	0	0	0	-4000	15	2
0	1	0	1	-1	5	0	-6000	16	11
1	0	60	0	-1	-5	80	4000	16	9
1	0	60	1	0	0	120	0	16	12
0	1	0	-1	0	0	-200	0	16	15
0	1	-60	0	-1	0	0	6000	16	10
1	1	100	0	1	0	-200	0	16	16
0	0	-40	-1	1	-5	0	-4000	16	13
1	0	-60	-1	1	-5	0	4000	16	14
0	-1	-40	0	0	5	0	0	17	3
1	0	40	1	0	0	80	10000	17	5
0	0	-60	-1	1	5	0	0	17	1
0	0	0	0	1	5	0	-10000	17	6
1	0	0	0	0	-5	-80	10000	17	4
1	-1	0	1	-1	0	0	-10000	17	7
1	-1	100	0	0	0	0	-4000	17	2
0	-1	-100	0	-1	0	200	0	17	8
1	0	-40	-1	1	-5	0	-4000	18	13
1	1	0	1	-1	5	0	-6000	18	11
0	1	100	0	1	0	-200	0	18	16
0	0	60	1	0	0	120	0	18	12
0	1	-60	0	-1	0	0	6000	18	10
1	0	-60	-1	1	-5	0	4000	18	14
0	1	0	-1	0	0	-200	0	18	15
0	0	60	0	-1	-5	80	4000	18	9
1	0	60	1	0	0	120	0	19	12
0	1	-60	0	-1	0	0	6000	19	10
0	1	0	-1	0	0	-200	0	19	15
1	1	0	1	-1	5	0	-6000	19	11
0	1	100	0	1	0	-200	0	19	16
0	0	-40	-1	1	-5	0	-4000	19	13
1	0	60	0	-1	-5	80	4000	19	9
0	0	-60	-1	1	-5	0	4000	19	14
0	-1	0	1	-1	0	0	-10000	20	7
1	-1	100	0	0	0	0	-4000	20	2
0	0	0	0	0	-5	-80	10000	20	4
1	0	-60	-1	1	5	0	0	20	1
0	-1	-40	0	0	5	0	0	20	3
0	-1	-100	0	-1	0	200	0	20	8
1	0	40	1	0	0	80	10000	20	5
1	0	0	0	1	5	0	-10000	20	6
0	1	-60	0	-1	0	0	6000	21	10
1	1	0	1	-1	5	0	-6000	21	11
1	0	60	1	0	0	120	0	21	12
0	0	-40	-1	1	-5	0	-4000	21	13
1	0	60	0	-1	-5	80	4000	21	9
1	1	100	0	1	0	-200	0	21	16
0	1	0	-1	0	0	-200	0	21	15
0	0	-60	-1	1	-5	0	4000	21	14
1	0	60	1	0	0	120	0	22	12
0	1	-60	0	-1	0	0	6000	22	10
0	1	0	1	-1	5	0	-6000	22	11
0	0	-40	-1	1	-5	0	-4000	22	13
0	0	60	0	-1	-5	80	4000	22	9
1	1	100	0	1	0	-200	0	22	16
1	1	0	-1	0	0	-200	0	22	15
1	0	-60	-1	1	-5	0	4000	22	14
0	0	0	0	0	-5	-80	10000	23	4
1	-1	100	0	0	0	0	-4000	23	2
0	-1	0	1	-1	0	0	-10000	23	7
1	0	0	0	1	5	0	-10000	23	6
1	-1	-100	0	-1	0	200	0	23	8
1	0	40	1	0	0	80	10000	23	5
1	0	-60	-1	1	5	0	0	23	1
0	-1	-40	0	0	5	0	0	23	3
0	0	60	1	0	0	120	0	24	12
1	1	100	0	1	0	-200	0	24	16
1	0	60	0	-1	-5	80	4000	24	9
1	0	-60	-1	1	-5	0	4000	24	14
1	1	-60	0	-1	0	0	6000	24	10
1	0	-40	-1	1	-5	0	-4000	24	13
1	1	0	-1	0	0	-200	0	24	15
1	1	0	1	-1	5	0	-6000	24	11
0	-1	-100	0	-1	0	200	0	25	8
0	-1	-40	0	0	5	0	0	25	3
1	-1	100	0	0	0	0	-4000	25	2
1	0	40	1	0	0	80	10000	25	5
1	0	0	0	1	5	0	-10000	25	6
0	-1	0	1	-1	0	0	-10000	25	7
0	0	0	0	0	-5	-80	10000	25	4
1	0	-60	-1	1	5	0	0	25	1
1	0	0	0	1	5	0	-10000	26	6
1	0	-60	-1	1	5	0	0	26	1
0	-1	-40	0	0	5	0	0	26	3
0	-1	100	0	0	0	0	-4000	26	2
0	0	0	0	0	-5	-80	10000	26	4
1	0	40	1	0	0	80	10000	26	5
0	-1	-100	0	-1	0	200	0	26	8
0	-1	0	1	-1	0	0	-10000	26	7
1	0	60	1	0	0	120	0	27	12
1	1	100	0	1	0	-200	0	27	16
0	0	-40	-1	1	-5	0	-4000	27	13
0	1	0	-1	0	0	-200	0	27	15
0	0	-60	-1	1	-5	0	4000	27	14
0	0	60	0	-1	-5	80	4000	27	9
0	1	0	1	-1	5	0	-6000	27	11
1	1	-60	0	-1	0	0	6000	27	10
0	0	0	0	0	-5	-80	10000	28	4
1	-1	100	0	0	0	0	-4000	28	2
0	-1	-100	0	-1	0	200	0	28	8
0	-1	-40	0	0	5	0	0	28	3
1	0	0	0	1	5	0	-10000	28	6
0	-1	0	1	-1	0	0	-10000	28	7
1	0	40	1	0	0	80	10000	28	5
0	0	-60	-1	1	5	0	0	28	1
1	1	100	0	1	0	-200	0	29	16
0	1	0	-1	0	0	-200	0	29	15
0	1	-60	0	-1	0	0	6000	29	10
0	1	0	1	-1	5	0	-6000	29	11
0	0	60	0	-1	-5	80	4000	29	9
1	0	-60	-1	1	-5	0	4000	29	14
0	0	-40	-1	1	-5	0	-4000	29	13
1	0	60	1	0	0	120	0	29	12
0	-1	100	0	0	0	0	-4000	30	2
0	0	0	0	0	-5	-80	10000	30	4
1	-1	-100	0	-1	0	200	0	30	8
0	-1	0	1	-1	0	0	-10000	30	7
1	-1	-40	0	0	5	0	0	30	3
0	0	-60	-1	1	5	0	0	30	1
1	0	0	0	1	5	0	-10000	30	6
1	0	40	1	0	0	80	10000	30	5
0	1	-60	0	-1	0	0	6000	31	10
1	1	0	1	-1	5	0	-6000	31	11
1	1	0	-1	0	0	-200	0	31	15
0	0	-60	-1	1	-5	0	4000	31	14
0	1	100	0	1	0	-200	0	31	16
0	0	60	0	-1	-5	80	4000	31	9
1	0	60	1	0	0	120	0	31	12
1	0	-40	-1	1	-5	0	-4000	31	13
0	0	-60	-1	1	5	0	0	32	1
0	-1	0	1	-1	0	0	-10000	32	7
0	-1	100	0	0	0	0	-4000	32	2
1	0	0	0	1	5	0	-10000	32	6
1	-1	-40	0	0	5	0	0	32	3
1	-1	-100	0	-1	0	200	0	32	8
0	0	40	1	0	0	80	10000	32	5
1	0	0	0	0	-5	-80	10000	32	4
0	-1	100	0	0	0	0	-4000	33	2
0	-1	-40	0	0	5	0	0	33	3
1	0	0	0	1	5	0	-10000	33	6
0	-1	-100	0	-1	0	200	0	33	8
0	0	40	1	0	0	80	10000	33	5
0	-1	0	1	-1	0	0	-10000	33	7
0	0	-60	-1	1	5	0	0	33	1
1	0	0	0	0	-5	-80	10000	33	4
1	-1	-40	0	0	5	0	0	34	3
1	-1	-100	0	-1	0	200	0	34	8
1	0	0	0	0	-5	-80	10000	34	4
0	-1	0	1	-1	0	0	-10000	34	7
1	0	0	0	1	5	0	-10000	34	6
0	0	-60	-1	1	5	0	0	34	1
0	0	40	1	0	0	80	10000	34	5
0	-1	100	0	0	0	0	-4000	34	2
0	0	-60	-1	1	-5	0	4000	35	14
0	0	60	1	0	0	120	0	35	12
0	1	100	0	1	0	-200	0	35	16
0	1	0	1	-1	5	0	-6000	35	11
1	0	-40	-1	1	-5	0	-4000	35	13
1	1	0	-1	0	0	-200	0	35	15
1	1	-60	0	-1	0	0	6000	35	10
0	0	60	0	-1	-5	80	4000	35	9
0	-1	-40	0	0	5	0	0	36	3
1	0	0	0	0	-5	-80	10000	36	4
1	-1	-100	0	-1	0	200	0	36	8
0	0	-60	-1	1	5	0	0	36	1
0	0	40	1	0	0	80	10000	36	5
1	-1	0	1	-1	0	0	-10000	36	7
0	-1	100	0	0	0	0	-4000	36	2
0	0	0	0	1	5	0	-10000	36	6
1	0	-60	-1	1	-5	0	4000	37	14
0	0	-40	-1	1	-5	0	-4000	37	13
0	1	100	0	1	0	-200	0	37	16
1	1	0	1	-1	5	0	-6000	37	11
0	1	-60	0	-1	0	0	6000	37	10
0	0	60	0	-1	-5	80	4000	37	9
0	1	0	-1	0	0	-200	0	37	15
0	0	60	1	0	0	120	0	37	12
0	-1	-100	0	-1	0	200	0	38	8
0	-1	100	0	0	0	0	-4000	38	2
1	-1	0	1	-1	0	0	-10000	38	7
1	0	0	0	0	-5	-80	10000	38	4
0	0	0	0	1	5	0	-10000	38	6
0	-1	-40	0	0	5	0	0	38	3
0	0	-60	-1	1	5	0	0	38	1
1	0	40	1	0	0	80	10000	38	5
1	-1	100	0	0	0	0	-4000	39	2
1	0	0	0	0	-5	-80	10000	39	4
0	-1	-40	0	0	5	0	0	39	3
0	-1	-100	0	-1	0	200	0	39	8
0	-1	0	1	-1	0	0	-10000	39	7
1	0	0	0	1	5	0	-10000	39	6
1	0	40	1	0	0	80	10000	39	5
1	0	-60	-1	1	5	0	0	39	1
1	1	100	0	1	0	-200	0	40	16
0	1	0	-1	0	0	-200	0	40	15
0	0	-60	-1	1	-5	0	4000	40	14
0	0	-40	-1	1	-5	0	-4000	40	13
1	1	0	1	-1	5	0	-6000	40	11
1	0	60	1	0	0	120	0	40	12
1	1	-60	0	-1	0	0	6000	40	10
0	0	60	0	-1	-5	80	4000	40	9
1	-1	100	0	0	0	0	-4000	41	2
0	-1	-40	0	0	5	0	0	41	3
0	-1	-100	0	-1	0	200	0	41	8
0	0	0	0	1	5	0	-10000	41	6
0	-1	0	1	-1	0	0	-10000	41	7
0	0	0	0	0	-5	-80	10000	41	4
1	0	40	1	0	0	80	10000	41	5
0	0	-60	-1	1	5	0	0	41	1
0	0	-60	-1	1	-5	0	4000	42	14
1	1	0	1	-1	5	0	-6000	42	11
1	0	-40	-1	1	-5	0	-4000	42	13
1	1	100	0	1	0	-200	0	42	16
0	0	60	0	-1	-5	80	4000	42	9
1	1	-60	0	-1	0	0	6000	42	10
1	0	60	1	0	0	120	0	42	12
1	1	0	-1	0	0	-200	0	42	15
1	0	0	0	1	5	0	-10000	43	6
1	-1	100	0	0	0	0	-4000	43	2
1	0	-60	-1	1	5	0	0	43	1
0	0	0	0	0	-5	-80	10000	43	4
1	0	40	1	0	0	80	10000	43	5
0	-1	-100	0	-1	0	200	0	43	8
0	-1	0	1	-1	0	0	-10000	43	7
0	-1	-40	0	0	5	0	0	43	3
1	1	0	1	-1	5	0	-6000	44	11
1	0	60	0	-1	-5	80	4000	44	9
1	1	100	0	1	0	-200	0	44	16
1	1	-60	0	-1	0	0	6000	44	10
0	0	-60	-1	1	-5	0	4000	44	14
0	0	60	1	0	0	120	0	44	12
1	1	0	-1	0	0	-200	0	44	15
1	0	-40	-1	1	-5	0	-4000	44	13
1	0	40	1	0	0	80	10000	45	5
1	0	-60	-1	1	5	0	0	45	1
0	-1	0	1	-1	0	0	-10000	45	7
0	-1	100	0	0	0	0	-4000	45	2
0	-1	-100	0	-1	0	200	0	45	8
1	0	0	0	1	5	0	-10000	45	6
0	0	0	0	0	-5	-80	10000	45	4
0	-1	-40	0	0	5	0	0	45	3
0	-1	-100	0	-1	0	200	0	46	8
0	0	0	0	0	-5	-80	10000	46	4
0	0	-60	-1	1	5	0	0	46	1
0	-1	0	1	-1	0	0	-10000	46	7
1	-1	100	0	0	0	0	-4000	46	2
1	0	0	0	1	5	0	-10000	46	6
0	-1	-40	0	0	5	0	0	46	3
1	0	40	1	0	0	80	10000	46	5
1	1	0	1	-1	5	0	-6000	47	11
0	0	60	0	-1	-5	80	4000	47	9
1	1	-60	0	-1	0	0	6000	47	10
0	1	0	-1	0	0	-200	0	47	15
0	0	-60	-1	1	-5	0	4000	47	14
1	1	100	0	1	0	-200	0	47	16
1	0	60	1	0	0	120	0	47	12
0	0	-40	-1	1	-5	0	-4000	47	13
1	0	60	1	0	0	120	0	48	12
0	0	60	0	-1	-5	80	4000	48	9
1	1	0	1	-1	5	0	-6000	48	11
1	0	-40	-1	1	-5	0	-4000	48	13
1	1	0	-1	0	0	-200	0	48	15
1	1	100	0	1	0	-200	0	48	16
1	1	-60	0	-1	0	0	6000	48	10
1	0	-60	-1	1	-5	0	4000	48	14
1	0	0	0	0	-5	-80	10000	49	4
1	0	40	1	0	0	80	10000	49	5
1	0	-60	-1	1	5	0	0	49	1
0	-1	-100	0	-1	0	200	0	49	8
0	-1	-40	0	0	5	0	0	49	3
1	-1	100	0	0	0	0	-4000	49	2
0	-1	0	1	-1	0	0	-10000	49	7
1	0	0	0	1	5	0	-10000	49	6
0	1	0	-1	0	0	-200	0	50	15
0	1	0	1	-1	5	0	-6000	50	11
1	0	60	1	0	0	120	0	50	12
0	0	60	0	-1	-5	80	4000	50	9
0	1	-60	0	-1	0	0	6000	50	10
0	0	-60	-1	1	-5	0	4000	50	14
0	0	-40	-1	1	-5	0	-4000	50	13
1	1	100	0	1	0	-200	0	50	16
0	0	0	0	0	-5	-80	10000	51	4
0	0	-60	-1	1	5	0	0	51	1
0	-1	-100	0	-1	0	200	0	51	8
1	-1	100	0	0	0	0	-4000	51	2
1	0	40	1	0	0	80	10000	51	5
1	0	0	0	1	5	0	-10000	51	6
1	-1	-40	0	0	5	0	0	51	3
0	-1	0	1	-1	0	0	-10000	51	7
1	0	60	0	-1	-5	80	4000	52	9
0	0	-40	-1	1	-5	0	-4000	52	13
0	1	0	1	-1	5	0	-6000	52	11
1	1	-60	0	-1	0	0	6000	52	10
1	1	0	-1	0	0	-200	0	52	15
0	0	60	1	0	0	120	0	52	12
1	1	100	0	1	0	-200	0	52	16
1	0	-60	-1	1	-5	0	4000	52	14
1	0	-60	-1	1	5	0	0	53	1
1	0	0	0	0	-5	-80	10000	53	4
1	-1	100	0	0	0	0	-4000	53	2
0	-1	-100	0	-1	0	200	0	53	8
1	0	0	0	1	5	0	-10000	53	6
1	0	40	1	0	0	80	10000	53	5
0	-1	-40	0	0	5	0	0	53	3
0	-1	0	1	-1	0	0	-10000	53	7
0	0	-40	-1	1	-5	0	-4000	54	13
0	0	60	0	-1	-5	80	4000	54	9
0	1	0	-1	0	0	-200	0	54	15
1	0	60	1	0	0	120	0	54	12
1	1	100	0	1	0	-200	0	54	16
0	1	-60	0	-1	0	0	6000	54	10
1	0	-60	-1	1	-5	0	4000	54	14
1	1	0	1	-1	5	0	-6000	54	11
0	0	-40	-1	1	-5	0	-4000	55	13
0	1	0	-1	0	0	-200	0	55	15
1	0	60	1	0	0	120	0	55	12
1	1	100	0	1	0	-200	0	55	16
0	1	-60	0	-1	0	0	6000	55	10
0	0	-60	-1	1	-5	0	4000	55	14
0	0	60	0	-1	-5	80	4000	55	9
1	1	0	1	-1	5	0	-6000	55	11
1	0	-60	-1	1	5	0	0	56	1
0	-1	100	0	0	0	0	-4000	56	2
0	-1	-40	0	0	5	0	0	56	3
1	0	0	0	1	5	0	-10000	56	6
1	0	0	0	0	-5	-80	10000	56	4
0	-1	0	1	-1	0	0	-10000	56	7
0	0	40	1	0	0	80	10000	56	5
0	-1	-100	0	-1	0	200	0	56	8
1	1	-60	0	-1	0	0	6000	57	10
1	0	60	1	0	0	120	0	57	12
1	0	-60	-1	1	-5	0	4000	57	14
0	1	0	-1	0	0	-200	0	57	15
0	0	-40	-1	1	-5	0	-4000	57	13
1	0	60	0	-1	-5	80	4000	57	9
0	1	0	1	-1	5	0	-6000	57	11
1	1	100	0	1	0	-200	0	57	16
1	0	40	1	0	0	80	10000	58	5
0	-1	-40	0	0	5	0	0	58	3
0	-1	0	1	-1	0	0	-10000	58	7
1	0	-60	-1	1	5	0	0	58	1
1	-1	100	0	0	0	0	-4000	58	2
1	0	0	0	1	5	0	-10000	58	6
0	-1	-100	0	-1	0	200	0	58	8
0	0	0	0	0	-5	-80	10000	58	4
1	1	100	0	1	0	-200	0	59	16
1	0	-60	-1	1	-5	0	4000	59	14
0	1	0	-1	0	0	-200	0	59	15
1	0	60	1	0	0	120	0	59	12
1	0	-40	-1	1	-5	0	-4000	59	13
0	1	-60	0	-1	0	0	6000	59	10
0	0	60	0	-1	-5	80	4000	59	9
0	1	0	1	-1	5	0	-6000	59	11
0	-1	0	1	-1	0	0	-10000	60	7
1	0	0	0	0	-5	-80	10000	60	4
1	0	0	0	1	5	0	-10000	60	6
0	-1	-100	0	-1	0	200	0	60	8
1	0	40	1	0	0	80	10000	60	5
1	-1	100	0	0	0	0	-4000	60	2
0	-1	-40	0	0	5	0	0	60	3
1	0	-60	-1	1	5	0	0	60	1
1	0	-40	-1	1	-5	0	-4000	61	13
1	1	100	0	1	0	-200	0	61	16
0	1	0	-1	0	0	-200	0	61	15
0	1	-60	0	-1	0	0	6000	61	10
1	0	-60	-1	1	-5	0	4000	61	14
1	0	60	1	0	0	120	0	61	12
0	0	60	0	-1	-5	80	4000	61	9
0	1	0	1	-1	5	0	-6000	61	11
1	0	40	1	0	0	80	10000	62	5
0	0	-60	-1	1	5	0	0	62	1
0	0	0	0	0	-5	-80	10000	62	4
1	-1	100	0	0	0	0	-4000	62	2
1	-1	-40	0	0	5	0	0	62	3
0	-1	0	1	-1	0	0	-10000	62	7
0	-1	-100	0	-1	0	200	0	62	8
1	0	0	0	1	5	0	-10000	62	6
1	0	-60	-1	1	-5	0	4000	63	14
0	1	0	-1	0	0	-200	0	63	15
1	0	60	1	0	0	120	0	63	12
1	1	100	0	1	0	-200	0	63	16
1	1	-60	0	-1	0	0	6000	63	10
1	0	-40	-1	1	-5	0	-4000	63	13
0	1	0	1	-1	5	0	-6000	63	11
1	0	60	0	-1	-5	80	4000	63	9
0	-1	-40	0	0	5	0	0	64	3
0	0	0	0	0	-5	-80	10000	64	4
0	-1	-100	0	-1	0	200	0	64	8
1	0	40	1	0	0	80	10000	64	5
0	-1	0	1	-1	0	0	-10000	64	7
1	0	0	0	1	5	0	-10000	64	6
1	0	-60	-1	1	5	0	0	64	1
1	-1	100	0	0	0	0	-4000	64	2
1	0	60	1	0	0	120	0	65	12
0	0	-60	-1	1	-5	0	4000	65	14
0	0	60	0	-1	-5	80	4000	65	9
0	0	-40	-1	1	-5	0	-4000	65	13
0	1	0	-1	0	0	-200	0	65	15
1	1	100	0	1	0	-200	0	65	16
0	1	-60	0	-1	0	0	6000	65	10
1	1	0	1	-1	5	0	-6000	65	11
0	0	-60	-1	1	5	0	0	66	1
0	0	0	0	0	-5	-80	10000	66	4
1	0	0	0	1	5	0	-10000	66	6
0	-1	-40	0	0	5	0	0	66	3
0	-1	0	1	-1	0	0	-10000	66	7
1	0	40	1	0	0	80	10000	66	5
1	-1	100	0	0	0	0	-4000	66	2
0	-1	-100	0	-1	0	200	0	66	8
1	0	60	1	0	0	120	0	67	12
0	0	-40	-1	1	-5	0	-4000	67	13
1	0	-60	-1	1	-5	0	4000	67	14
1	1	100	0	1	0	-200	0	67	16
0	1	0	1	-1	5	0	-6000	67	11
0	0	60	0	-1	-5	80	4000	67	9
0	1	-60	0	-1	0	0	6000	67	10
0	1	0	-1	0	0	-200	0	67	15
1	0	0	0	0	-5	-80	10000	68	4
1	-1	100	0	0	0	0	-4000	68	2
0	-1	-100	0	-1	0	200	0	68	8
1	-1	-40	0	0	5	0	0	68	3
1	0	-60	-1	1	5	0	0	68	1
0	0	0	0	1	5	0	-10000	68	6
1	0	40	1	0	0	80	10000	68	5
0	-1	0	1	-1	0	0	-10000	68	7
1	0	60	1	0	0	120	0	69	12
0	0	-40	-1	1	-5	0	-4000	69	13
0	1	0	-1	0	0	-200	0	69	15
0	1	0	1	-1	5	0	-6000	69	11
1	1	-60	0	-1	0	0	6000	69	10
0	0	60	0	-1	-5	80	4000	69	9
1	1	100	0	1	0	-200	0	69	16
1	0	-60	-1	1	-5	0	4000	69	14
0	-1	-40	0	0	5	0	0	70	3
0	0	0	0	0	-5	-80	10000	70	4
1	0	0	0	1	5	0	-10000	70	6
1	0	40	1	0	0	80	10000	70	5
0	0	-60	-1	1	5	0	0	70	1
0	-1	-100	0	-1	0	200	0	70	8
1	-1	100	0	0	0	0	-4000	70	2
0	-1	0	1	-1	0	0	-10000	70	7
0	0	-40	-1	1	-5	0	-4000	71	13
1	1	100	0	1	0	-200	0	71	16
1	0	60	0	-1	-5	80	4000	71	9
0	1	0	-1	0	0	-200	0	71	15
1	0	-60	-1	1	-5	0	4000	71	14
0	1	-60	0	-1	0	0	6000	71	10
0	1	0	1	-1	5	0	-6000	71	11
1	0	60	1	0	0	120	0	71	12
0	-1	-100	0	-1	0	200	0	72	8
1	0	40	1	0	0	80	10000	72	5
0	-1	0	1	-1	0	0	-10000	72	7
1	-1	100	0	0	0	0	-4000	72	2
1	0	-60	-1	1	5	0	0	72	1
0	0	0	0	0	-5	-80	10000	72	4
1	0	0	0	1	5	0	-10000	72	6
1	-1	-40	0	0	5	0	0	72	3
0	-1	0	1	-1	0	0	-10000	73	7
0	0	0	0	0	-5	-80	10000	73	4
1	-1	-100	0	-1	0	200	0	73	8
1	0	-60	-1	1	5	0	0	73	1
1	-1	100	0	0	0	0	-4000	73	2
0	0	0	0	1	5	0	-10000	73	6
0	-1	-40	0	0	5	0	0	73	3
0	0	40	1	0	0	80	10000	73	5
1	1	100	0	1	0	-200	0	74	16
0	0	-40	-1	1	-5	0	-4000	74	13
0	1	-60	0	-1	0	0	6000	74	10
0	1	0	-1	0	0	-200	0	74	15
1	1	0	1	-1	5	0	-6000	74	11
0	0	-60	-1	1	-5	0	4000	74	14
1	0	60	1	0	0	120	0	74	12
1	0	60	0	-1	-5	80	4000	74	9
1	1	-60	0	-1	0	0	6000	75	10
1	1	0	-1	0	0	-200	0	75	15
0	0	-40	-1	1	-5	0	-4000	75	13
1	0	60	1	0	0	120	0	75	12
1	1	0	1	-1	5	0	-6000	75	11
1	0	-60	-1	1	-5	0	4000	75	14
1	1	100	0	1	0	-200	0	75	16
0	0	60	0	-1	-5	80	4000	75	9
1	-1	100	0	0	0	0	-4000	76	2
0	0	-60	-1	1	5	0	0	76	1
0	0	0	0	0	-5	-80	10000	76	4
1	0	40	1	0	0	80	10000	76	5
0	-1	0	1	-1	0	0	-10000	76	7
1	0	0	0	1	5	0	-10000	76	6
0	-1	-100	0	-1	0	200	0	76	8
0	-1	-40	0	0	5	0	0	76	3
1	1	100	0	1	0	-200	0	77	16
0	1	0	-1	0	0	-200	0	77	15
0	0	-40	-1	1	-5	0	-4000	77	13
0	0	-60	-1	1	-5	0	4000	77	14
1	0	60	1	0	0	120	0	77	12
1	1	0	1	-1	5	0	-6000	77	11
0	1	-60	0	-1	0	0	6000	77	10
0	0	60	0	-1	-5	80	4000	77	9
0	-1	-100	0	-1	0	200	0	78	8
1	0	40	1	0	0	80	10000	78	5
1	-1	100	0	0	0	0	-4000	78	2
0	-1	-40	0	0	5	0	0	78	3
1	0	0	0	0	-5	-80	10000	78	4
0	-1	0	1	-1	0	0	-10000	78	7
1	0	0	0	1	5	0	-10000	78	6
1	0	-60	-1	1	5	0	0	78	1
1	1	0	-1	0	0	-200	0	79	15
0	0	-60	-1	1	-5	0	4000	79	14
1	1	100	0	1	0	-200	0	79	16
1	1	0	1	-1	5	0	-6000	79	11
0	1	-60	0	-1	0	0	6000	79	10
1	0	60	1	0	0	120	0	79	12
0	0	60	0	-1	-5	80	4000	79	9
0	0	-40	-1	1	-5	0	-4000	79	13
1	0	0	0	1	5	0	-10000	80	6
0	-1	-100	0	-1	0	200	0	80	8
0	0	0	0	0	-5	-80	10000	80	4
0	0	-60	-1	1	5	0	0	80	1
0	-1	-40	0	0	5	0	0	80	3
1	-1	100	0	0	0	0	-4000	80	2
0	-1	0	1	-1	0	0	-10000	80	7
1	0	40	1	0	0	80	10000	80	5
0	0	-60	-1	1	-5	0	4000	81	14
0	1	-60	0	-1	0	0	6000	81	10
1	0	60	1	0	0	120	0	81	12
0	1	0	-1	0	0	-200	0	81	15
1	1	0	1	-1	5	0	-6000	81	11
1	1	100	0	1	0	-200	0	81	16
1	0	60	0	-1	-5	80	4000	81	9
0	0	-40	-1	1	-5	0	-4000	81	13
0	-1	-40	0	0	5	0	0	82	3
0	0	0	0	0	-5	-80	10000	82	4
1	0	-60	-1	1	5	0	0	82	1
1	0	0	0	1	5	0	-10000	82	6
0	-1	-100	0	-1	0	200	0	82	8
1	0	40	1	0	0	80	10000	82	5
0	-1	0	1	-1	0	0	-10000	82	7
1	-1	100	0	0	0	0	-4000	82	2
1	1	0	1	-1	5	0	-6000	83	11
0	1	-60	0	-1	0	0	6000	83	10
0	0	60	0	-1	-5	80	4000	83	9
1	1	100	0	1	0	-200	0	83	16
1	0	60	1	0	0	120	0	83	12
0	0	-60	-1	1	-5	0	4000	83	14
0	1	0	-1	0	0	-200	0	83	15
0	0	-40	-1	1	-5	0	-4000	83	13
1	0	0	0	1	5	0	-10000	84	6
0	-1	100	0	0	0	0	-4000	84	2
1	0	-60	-1	1	5	0	0	84	1
0	-1	-40	0	0	5	0	0	84	3
0	-1	-100	0	-1	0	200	0	84	8
1	0	40	1	0	0	80	10000	84	5
0	-1	0	1	-1	0	0	-10000	84	7
1	0	0	0	0	-5	-80	10000	84	4
0	-1	0	1	-1	0	0	-10000	85	7
0	0	-60	-1	1	5	0	0	85	1
1	-1	100	0	0	0	0	-4000	85	2
1	0	0	0	1	5	0	-10000	85	6
0	-1	-40	0	0	5	0	0	85	3
0	0	0	0	0	-5	-80	10000	85	4
1	0	40	1	0	0	80	10000	85	5
1	-1	-100	0	-1	0	200	0	85	8
1	1	-60	0	-1	0	0	6000	86	10
1	0	60	1	0	0	120	0	86	12
1	1	0	1	-1	5	0	-6000	86	11
0	0	-40	-1	1	-5	0	-4000	86	13
0	1	100	0	1	0	-200	0	86	16
1	0	60	0	-1	-5	80	4000	86	9
1	0	-60	-1	1	-5	0	4000	86	14
1	1	0	-1	0	0	-200	0	86	15
0	-1	100	0	0	0	0	-4000	87	2
1	0	0	0	1	5	0	-10000	87	6
1	-1	-40	0	0	5	0	0	87	3
1	0	40	1	0	0	80	10000	87	5
0	0	0	0	0	-5	-80	10000	87	4
0	-1	0	1	-1	0	0	-10000	87	7
0	-1	-100	0	-1	0	200	0	87	8
1	0	-60	-1	1	5	0	0	87	1
0	0	60	1	0	0	120	0	88	12
0	1	0	1	-1	5	0	-6000	88	11
1	1	100	0	1	0	-200	0	88	16
0	0	60	0	-1	-5	80	4000	88	9
1	0	-40	-1	1	-5	0	-4000	88	13
1	0	-60	-1	1	-5	0	4000	88	14
1	1	-60	0	-1	0	0	6000	88	10
1	1	0	-1	0	0	-200	0	88	15
0	0	0	0	1	5	0	-10000	89	6
1	0	40	1	0	0	80	10000	89	5
1	0	0	0	0	-5	-80	10000	89	4
1	-1	-40	0	0	5	0	0	89	3
1	-1	-100	0	-1	0	200	0	89	8
0	-1	0	1	-1	0	0	-10000	89	7
1	0	-60	-1	1	5	0	0	89	1
0	-1	100	0	0	0	0	-4000	89	2
0	-1	-100	0	-1	0	200	0	90	8
1	0	0	0	1	5	0	-10000	90	6
0	-1	-40	0	0	5	0	0	90	3
0	-1	0	1	-1	0	0	-10000	90	7
1	0	0	0	0	-5	-80	10000	90	4
1	0	-60	-1	1	5	0	0	90	1
1	0	40	1	0	0	80	10000	90	5
1	-1	100	0	0	0	0	-4000	90	2
0	0	0	0	1	5	0	-10000	91	6
0	0	0	0	0	-5	-80	10000	91	4
0	-1	0	1	-1	0	0	-10000	91	7
1	0	40	1	0	0	80	10000	91	5
0	-1	-40	0	0	5	0	0	91	3
1	0	-60	-1	1	5	0	0	91	1
1	-1	-100	0	-1	0	200	0	91	8
1	-1	100	0	0	0	0	-4000	91	2
1	1	-60	0	-1	0	0	6000	92	10
0	0	-40	-1	1	-5	0	-4000	92	13
1	1	100	0	1	0	-200	0	92	16
1	0	60	1	0	0	120	0	92	12
1	1	0	1	-1	5	0	-6000	92	11
0	1	0	-1	0	0	-200	0	92	15
1	0	-60	-1	1	-5	0	4000	92	14
0	0	60	0	-1	-5	80	4000	92	9
1	1	0	1	-1	5	0	-6000	93	11
0	0	60	0	-1	-5	80	4000	93	9
0	0	-40	-1	1	-5	0	-4000	93	13
0	0	-60	-1	1	-5	0	4000	93	14
0	0	60	1	0	0	120	0	93	12
1	1	-60	0	-1	0	0	6000	93	10
1	1	0	-1	0	0	-200	0	93	15
1	1	100	0	1	0	-200	0	93	16
1	0	-60	-1	1	-5	0	4000	94	14
1	1	100	0	1	0	-200	0	94	16
0	0	60	1	0	0	120	0	94	12
0	1	0	-1	0	0	-200	0	94	15
0	1	0	1	-1	5	0	-6000	94	11
1	0	60	0	-1	-5	80	4000	94	9
0	0	-40	-1	1	-5	0	-4000	94	13
1	1	-60	0	-1	0	0	6000	94	10
1	0	0	0	1	5	0	-10000	95	6
0	-1	-40	0	0	5	0	0	95	3
1	0	40	1	0	0	80	10000	95	5
0	-1	-100	0	-1	0	200	0	95	8
0	-1	0	1	-1	0	0	-10000	95	7
1	-1	100	0	0	0	0	-4000	95	2
0	0	0	0	0	-5	-80	10000	95	4
1	0	-60	-1	1	5	0	0	95	1
0	1	-60	0	-1	0	0	6000	96	10
1	1	0	1	-1	5	0	-6000	96	11
1	1	100	0	1	0	-200	0	96	16
0	0	60	0	-1	-5	80	4000	96	9
1	0	60	1	0	0	120	0	96	12
0	0	-60	-1	1	-5	0	4000	96	14
0	0	-40	-1	1	-5	0	-4000	96	13
0	1	0	-1	0	0	-200	0	96	15
1	-1	100	0	0	0	0	-4000	97	2
0	-1	0	1	-1	0	0	-10000	97	7
1	0	-60	-1	1	5	0	0	97	1
0	-1	-100	0	-1	0	200	0	97	8
0	0	0	0	0	-5	-80	10000	97	4
0	-1	-40	0	0	5	0	0	97	3
1	0	40	1	0	0	80	10000	97	5
1	0	0	0	1	5	0	-10000	97	6
1	1	100	0	1	0	-200	0	98	16
0	0	60	0	-1	-5	80	4000	98	9
1	1	0	1	-1	5	0	-6000	98	11
0	0	-60	-1	1	-5	0	4000	98	14
0	0	-40	-1	1	-5	0	-4000	98	13
1	0	60	1	0	0	120	0	98	12
1	1	-60	0	-1	0	0	6000	98	10
0	1	0	-1	0	0	-200	0	98	15
1	-1	100	0	0	0	0	-4000	99	2
0	0	0	0	0	-5	-80	10000	99	4
1	-1	-40	0	0	5	0	0	99	3
0	-1	-100	0	-1	0	200	0	99	8
1	0	0	0	1	5	0	-10000	99	6
1	0	-60	-1	1	5	0	0	99	1
0	-1	0	1	-1	0	0	-10000	99	7
1	0	40	1	0	0	80	10000	99	5
1	1	100	0	1	0	-200	0	100	16
1	0	-40	-1	1	-5	0	-4000	100	13
0	1	0	1	-1	5	0	-6000	100	11
0	0	-60	-1	1	-5	0	4000	100	14
0	1	-60	0	-1	0	0	6000	100	10
1	1	0	-1	0	0	-200	0	100	15
1	0	60	1	0	0	120	0	100	12
0	0	60	0	-1	-5	80	4000	100	9
0	0	0	0	0	-5	-80	10000	101	4
1	0	0	0	1	5	0	-10000	101	6
0	-1	-40	0	0	5	0	0	101	3
0	-1	0	1	-1	0	0	-10000	101	7
0	-1	100	0	0	0	0	-4000	101	2
0	-1	-100	0	-1	0	200	0	101	8
1	0	40	1	0	0	80	10000	101	5
1	0	-60	-1	1	5	0	0	101	1
1	0	-40	-1	1	-5	0	-4000	102	13
0	0	-60	-1	1	-5	0	4000	102	14
1	1	0	-1	0	0	-200	0	102	15
1	1	0	1	-1	5	0	-6000	102	11
0	1	-60	0	-1	0	0	6000	102	10
0	1	100	0	1	0	-200	0	102	16
0	0	60	0	-1	-5	80	4000	102	9
1	0	60	1	0	0	120	0	102	12
0	0	0	0	0	-5	-80	10000	103	4
1	0	40	1	0	0	80	10000	103	5
1	0	-60	-1	1	5	0	0	103	1
0	-1	-100	0	-1	0	200	0	103	8
1	0	0	0	1	5	0	-10000	103	6
0	-1	100	0	0	0	0	-4000	103	2
1	-1	-40	0	0	5	0	0	103	3
0	-1	0	1	-1	0	0	-10000	103	7
1	1	0	1	-1	5	0	-6000	104	11
1	1	100	0	1	0	-200	0	104	16
0	0	60	0	-1	-5	80	4000	104	9
0	0	-40	-1	1	-5	0	-4000	104	13
0	1	0	-1	0	0	-200	0	104	15
0	0	-60	-1	1	-5	0	4000	104	14
1	1	-60	0	-1	0	0	6000	104	10
0	0	60	1	0	0	120	0	104	12
1	0	-60	-1	1	5	0	0	105	1
1	0	40	1	0	0	80	10000	105	5
1	-1	100	0	0	0	0	-4000	105	2
0	-1	-100	0	-1	0	200	0	105	8
0	0	0	0	0	-5	-80	10000	105	4
0	-1	-40	0	0	5	0	0	105	3
0	-1	0	1	-1	0	0	-10000	105	7
1	0	0	0	1	5	0	-10000	105	6
1	1	0	-1	0	0	-200	0	106	15
0	1	0	1	-1	5	0	-6000	106	11
1	1	-60	0	-1	0	0	6000	106	10
0	0	60	0	-1	-5	80	4000	106	9
1	0	-40	-1	1	-5	0	-4000	106	13
1	0	60	1	0	0	120	0	106	12
1	1	100	0	1	0	-200	0	106	16
0	0	-60	-1	1	-5	0	4000	106	14
1	-1	-40	0	0	5	0	0	107	3
0	-1	100	0	0	0	0	-4000	107	2
0	-1	0	1	-1	0	0	-10000	107	7
0	-1	-100	0	-1	0	200	0	107	8
0	0	0	0	1	5	0	-10000	107	6
0	0	0	0	0	-5	-80	10000	107	4
1	0	40	1	0	0	80	10000	107	5
1	0	-60	-1	1	5	0	0	107	1
0	1	0	-1	0	0	-200	0	108	15
1	1	0	1	-1	5	0	-6000	108	11
0	1	-60	0	-1	0	0	6000	108	10
1	0	60	0	-1	-5	80	4000	108	9
0	0	-40	-1	1	-5	0	-4000	108	13
1	1	100	0	1	0	-200	0	108	16
1	0	60	1	0	0	120	0	108	12
0	0	-60	-1	1	-5	0	4000	108	14
0	-1	-100	0	-1	0	200	0	109	8
0	-1	-40	0	0	5	0	0	109	3
1	0	0	0	1	5	0	-10000	109	6
1	0	0	0	0	-5	-80	10000	109	4
0	-1	0	1	-1	0	0	-10000	109	7
0	-1	100	0	0	0	0	-4000	109	2
1	0	-60	-1	1	5	0	0	109	1
1	0	40	1	0	0	80	10000	109	5
0	0	0	0	1	5	0	-10000	110	6
0	0	0	0	0	-5	-80	10000	110	4
0	-1	-100	0	-1	0	200	0	110	8
0	0	-60	-1	1	5	0	0	110	1
1	-1	100	0	0	0	0	-4000	110	2
1	0	40	1	0	0	80	10000	110	5
0	-1	-40	0	0	5	0	0	110	3
0	-1	0	1	-1	0	0	-10000	110	7
1	1	-60	0	-1	0	0	6000	111	10
0	0	60	0	-1	-5	80	4000	111	9
1	1	0	1	-1	5	0	-6000	111	11
1	0	60	1	0	0	120	0	111	12
1	1	100	0	1	0	-200	0	111	16
0	0	-40	-1	1	-5	0	-4000	111	13
0	0	-60	-1	1	-5	0	4000	111	14
0	1	0	-1	0	0	-200	0	111	15
0	-1	0	1	-1	0	0	-10000	112	7
0	0	0	0	0	-5	-80	10000	112	4
0	-1	-100	0	-1	0	200	0	112	8
1	0	40	1	0	0	80	10000	112	5
1	-1	100	0	0	0	0	-4000	112	2
1	0	0	0	1	5	0	-10000	112	6
0	-1	-40	0	0	5	0	0	112	3
1	0	-60	-1	1	5	0	0	112	1
0	0	-40	-1	1	-5	0	-4000	113	13
1	1	0	-1	0	0	-200	0	113	15
1	1	0	1	-1	5	0	-6000	113	11
0	1	-60	0	-1	0	0	6000	113	10
1	0	60	1	0	0	120	0	113	12
1	1	100	0	1	0	-200	0	113	16
0	0	60	0	-1	-5	80	4000	113	9
0	0	-60	-1	1	-5	0	4000	113	14
0	-1	0	1	-1	0	0	-10000	114	7
1	-1	-100	0	-1	0	200	0	114	8
1	-1	100	0	0	0	0	-4000	114	2
1	0	-60	-1	1	5	0	0	114	1
1	0	0	0	1	5	0	-10000	114	6
1	0	40	1	0	0	80	10000	114	5
0	0	0	0	0	-5	-80	10000	114	4
0	-1	-40	0	0	5	0	0	114	3
0	1	0	-1	0	0	-200	0	115	15
1	0	60	1	0	0	120	0	115	12
0	1	100	0	1	0	-200	0	115	16
0	0	-60	-1	1	-5	0	4000	115	14
0	1	-60	0	-1	0	0	6000	115	10
0	0	-40	-1	1	-5	0	-4000	115	13
0	0	60	0	-1	-5	80	4000	115	9
1	1	0	1	-1	5	0	-6000	115	11
0	-1	-100	0	-1	0	200	0	116	8
0	0	-60	-1	1	5	0	0	116	1
1	-1	100	0	0	0	0	-4000	116	2
1	0	40	1	0	0	80	10000	116	5
0	0	0	0	0	-5	-80	10000	116	4
1	0	0	0	1	5	0	-10000	116	6
0	-1	-40	0	0	5	0	0	116	3
0	-1	0	1	-1	0	0	-10000	116	7
0	0	60	0	-1	-5	80	4000	117	9
0	1	-60	0	-1	0	0	6000	117	10
0	1	0	-1	0	0	-200	0	117	15
0	0	-40	-1	1	-5	0	-4000	117	13
0	1	0	1	-1	5	0	-6000	117	11
1	0	60	1	0	0	120	0	117	12
1	1	100	0	1	0	-200	0	117	16
0	0	-60	-1	1	-5	0	4000	117	14
1	0	-60	-1	1	5	0	0	118	1
0	0	0	0	0	-5	-80	10000	118	4
1	0	40	1	0	0	80	10000	118	5
1	0	0	0	1	5	0	-10000	118	6
0	-1	-40	0	0	5	0	0	118	3
0	-1	0	1	-1	0	0	-10000	118	7
0	-1	-100	0	-1	0	200	0	118	8
1	-1	100	0	0	0	0	-4000	118	2
1	1	100	0	1	0	-200	0	119	16
1	1	0	1	-1	5	0	-6000	119	11
0	1	-60	0	-1	0	0	6000	119	10
0	0	-60	-1	1	-5	0	4000	119	14
0	0	-40	-1	1	-5	0	-4000	119	13
0	0	60	0	-1	-5	80	4000	119	9
1	0	60	1	0	0	120	0	119	12
0	1	0	-1	0	0	-200	0	119	15
0	0	0	0	0	-5	-80	10000	120	4
1	0	0	0	1	5	0	-10000	120	6
0	-1	-40	0	0	5	0	0	120	3
0	-1	0	1	-1	0	0	-10000	120	7
0	-1	-100	0	-1	0	200	0	120	8
0	0	-60	-1	1	5	0	0	120	1
1	0	40	1	0	0	80	10000	120	5
1	-1	100	0	0	0	0	-4000	120	2
0	1	-60	0	-1	0	0	6000	121	10
0	1	0	-1	0	0	-200	0	121	15
1	1	0	1	-1	5	0	-6000	121	11
1	0	60	1	0	0	120	0	121	12
1	1	100	0	1	0	-200	0	121	16
0	0	60	0	-1	-5	80	4000	121	9
0	0	-60	-1	1	-5	0	4000	121	14
0	0	-40	-1	1	-5	0	-4000	121	13
0	0	0	0	1	5	0	-10000	122	6
1	0	40	1	0	0	80	10000	122	5
0	0	-60	-1	1	5	0	0	122	1
0	-1	-40	0	0	5	0	0	122	3
1	-1	100	0	0	0	0	-4000	122	2
0	-1	0	1	-1	0	0	-10000	122	7
0	-1	-100	0	-1	0	200	0	122	8
0	0	0	0	0	-5	-80	10000	122	4
0	0	60	0	-1	-5	80	4000	123	9
0	1	-60	0	-1	0	0	6000	123	10
0	1	0	1	-1	5	0	-6000	123	11
0	1	100	0	1	0	-200	0	123	16
1	0	60	1	0	0	120	0	123	12
0	0	-40	-1	1	-5	0	-4000	123	13
1	0	-60	-1	1	-5	0	4000	123	14
0	1	0	-1	0	0	-200	0	123	15
0	0	40	1	0	0	80	10000	124	5
1	0	-60	-1	1	5	0	0	124	1
0	-1	-40	0	0	5	0	0	124	3
0	-1	100	0	0	0	0	-4000	124	2
0	-1	-100	0	-1	0	200	0	124	8
0	-1	0	1	-1	0	0	-10000	124	7
1	0	0	0	0	-5	-80	10000	124	4
1	0	0	0	1	5	0	-10000	124	6
0	1	0	1	-1	5	0	-6000	125	11
0	1	100	0	1	0	-200	0	125	16
1	0	60	1	0	0	120	0	125	12
0	0	-60	-1	1	-5	0	4000	125	14
0	0	60	0	-1	-5	80	4000	125	9
0	1	-60	0	-1	0	0	6000	125	10
1	0	-40	-1	1	-5	0	-4000	125	13
1	1	0	-1	0	0	-200	0	125	15
0	0	40	1	0	0	80	10000	126	5
0	-1	0	1	-1	0	0	-10000	126	7
1	-1	100	0	0	0	0	-4000	126	2
1	0	-60	-1	1	5	0	0	126	1
0	-1	-100	0	-1	0	200	0	126	8
0	0	0	0	0	-5	-80	10000	126	4
0	-1	-40	0	0	5	0	0	126	3
1	0	0	0	1	5	0	-10000	126	6
1	1	0	1	-1	5	0	-6000	127	11
1	1	100	0	1	0	-200	0	127	16
0	0	60	1	0	0	120	0	127	12
0	0	-60	-1	1	-5	0	4000	127	14
0	0	60	0	-1	-5	80	4000	127	9
1	0	-40	-1	1	-5	0	-4000	127	13
0	1	0	-1	0	0	-200	0	127	15
0	1	-60	0	-1	0	0	6000	127	10
1	0	40	1	0	0	80	10000	128	5
0	0	0	0	0	-5	-80	10000	128	4
1	0	-60	-1	1	5	0	0	128	1
0	-1	-100	0	-1	0	200	0	128	8
0	0	0	0	1	5	0	-10000	128	6
1	-1	0	1	-1	0	0	-10000	128	7
0	-1	-40	0	0	5	0	0	128	3
1	-1	100	0	0	0	0	-4000	128	2
0	1	0	1	-1	5	0	-6000	129	11
0	1	100	0	1	0	-200	0	129	16
0	0	60	0	-1	-5	80	4000	129	9
0	0	-40	-1	1	-5	0	-4000	129	13
1	0	-60	-1	1	-5	0	4000	129	14
0	1	-60	0	-1	0	0	6000	129	10
1	0	60	1	0	0	120	0	129	12
1	1	0	-1	0	0	-200	0	129	15
0	0	40	1	0	0	80	10000	130	5
1	-1	0	1	-1	0	0	-10000	130	7
0	-1	-40	0	0	5	0	0	130	3
0	-1	-100	0	-1	0	200	0	130	8
1	0	-60	-1	1	5	0	0	130	1
1	0	0	0	0	-5	-80	10000	130	4
1	-1	100	0	0	0	0	-4000	130	2
0	0	0	0	1	5	0	-10000	130	6
0	1	100	0	1	0	-200	0	131	16
0	0	60	0	-1	-5	80	4000	131	9
1	0	-60	-1	1	-5	0	4000	131	14
0	1	-60	0	-1	0	0	6000	131	10
0	0	-40	-1	1	-5	0	-4000	131	13
1	1	0	-1	0	0	-200	0	131	15
0	1	0	1	-1	5	0	-6000	131	11
1	0	60	1	0	0	120	0	131	12
1	0	-60	-1	1	5	0	0	132	1
1	-1	100	0	0	0	0	-4000	132	2
1	0	40	1	0	0	80	10000	132	5
0	0	0	0	1	5	0	-10000	132	6
0	-1	0	1	-1	0	0	-10000	132	7
0	0	0	0	0	-5	-80	10000	132	4
0	-1	-40	0	0	5	0	0	132	3
0	-1	-100	0	-1	0	200	0	132	8
1	1	0	1	-1	5	0	-6000	133	11
0	0	60	1	0	0	120	0	133	12
1	1	-60	0	-1	0	0	6000	133	10
0	0	-40	-1	1	-5	0	-4000	133	13
0	0	-60	-1	1	-5	0	4000	133	14
1	0	60	0	-1	-5	80	4000	133	9
1	1	100	0	1	0	-200	0	133	16
1	1	0	-1	0	0	-200	0	133	15
0	0	0	0	0	-5	-80	10000	134	4
0	-1	-40	0	0	5	0	0	134	3
0	-1	0	1	-1	0	0	-10000	134	7
1	0	40	1	0	0	80	10000	134	5
0	-1	-100	0	-1	0	200	0	134	8
0	0	0	0	1	5	0	-10000	134	6
0	-1	100	0	0	0	0	-4000	134	2
1	0	-60	-1	1	5	0	0	134	1
0	0	-60	-1	1	-5	0	4000	135	14
1	1	0	-1	0	0	-200	0	135	15
1	0	60	1	0	0	120	0	135	12
0	0	-40	-1	1	-5	0	-4000	135	13
1	1	100	0	1	0	-200	0	135	16
1	1	0	1	-1	5	0	-6000	135	11
1	0	60	0	-1	-5	80	4000	135	9
1	1	-60	0	-1	0	0	6000	135	10
0	-1	0	1	-1	0	0	-10000	136	7
0	-1	-100	0	-1	0	200	0	136	8
1	0	0	0	1	5	0	-10000	136	6
0	-1	100	0	0	0	0	-4000	136	2
1	0	-60	-1	1	5	0	0	136	1
1	0	40	1	0	0	80	10000	136	5
0	0	0	0	0	-5	-80	10000	136	4
0	-1	-40	0	0	5	0	0	136	3
1	1	0	-1	0	0	-200	0	137	15
1	1	0	1	-1	5	0	-6000	137	11
1	1	-60	0	-1	0	0	6000	137	10
1	0	-60	-1	1	-5	0	4000	137	14
1	1	100	0	1	0	-200	0	137	16
0	0	60	1	0	0	120	0	137	12
1	0	-40	-1	1	-5	0	-4000	137	13
0	0	60	0	-1	-5	80	4000	137	9
0	-1	0	1	-1	0	0	-10000	138	7
0	0	-60	-1	1	5	0	0	138	1
0	-1	-100	0	-1	0	200	0	138	8
1	0	0	0	0	-5	-80	10000	138	4
0	0	0	0	1	5	0	-10000	138	6
0	-1	100	0	0	0	0	-4000	138	2
0	-1	-40	0	0	5	0	0	138	3
1	0	40	1	0	0	80	10000	138	5
0	1	0	-1	0	0	-200	0	139	15
1	1	-60	0	-1	0	0	6000	139	10
1	1	100	0	1	0	-200	0	139	16
1	0	60	1	0	0	120	0	139	12
1	0	-40	-1	1	-5	0	-4000	139	13
0	0	60	0	-1	-5	80	4000	139	9
1	0	-60	-1	1	-5	0	4000	139	14
1	1	0	1	-1	5	0	-6000	139	11
0	0	0	0	0	-5	-80	10000	140	4
1	0	0	0	1	5	0	-10000	140	6
1	-1	100	0	0	0	0	-4000	140	2
0	-1	-40	0	0	5	0	0	140	3
1	0	-60	-1	1	5	0	0	140	1
1	0	40	1	0	0	80	10000	140	5
0	-1	0	1	-1	0	0	-10000	140	7
0	-1	-100	0	-1	0	200	0	140	8
0	1	0	-1	0	0	-200	0	141	15
0	1	-60	0	-1	0	0	6000	141	10
0	1	100	0	1	0	-200	0	141	16
0	0	60	1	0	0	120	0	141	12
0	0	60	0	-1	-5	80	4000	141	9
1	0	-60	-1	1	-5	0	4000	141	14
1	1	0	1	-1	5	0	-6000	141	11
1	0	-40	-1	1	-5	0	-4000	141	13
0	0	0	0	0	-5	-80	10000	142	4
1	0	0	0	1	5	0	-10000	142	6
0	-1	0	1	-1	0	0	-10000	142	7
0	-1	-40	0	0	5	0	0	142	3
0	0	40	1	0	0	80	10000	142	5
1	0	-60	-1	1	5	0	0	142	1
0	-1	-100	0	-1	0	200	0	142	8
1	-1	100	0	0	0	0	-4000	142	2
0	1	-60	0	-1	0	0	6000	143	10
0	0	60	0	-1	-5	80	4000	143	9
1	1	100	0	1	0	-200	0	143	16
1	0	60	1	0	0	120	0	143	12
1	1	0	1	-1	5	0	-6000	143	11
1	0	-60	-1	1	-5	0	4000	143	14
0	0	-40	-1	1	-5	0	-4000	143	13
1	1	0	-1	0	0	-200	0	143	15
1	0	0	0	1	5	0	-10000	144	6
1	0	40	1	0	0	80	10000	144	5
1	0	0	0	0	-5	-80	10000	144	4
0	-1	-100	0	-1	0	200	0	144	8
0	-1	0	1	-1	0	0	-10000	144	7
0	-1	-40	0	0	5	0	0	144	3
0	0	-60	-1	1	5	0	0	144	1
1	-1	100	0	0	0	0	-4000	144	2
1	0	60	1	0	0	120	0	145	12
1	0	-60	-1	1	-5	0	4000	145	14
1	1	0	1	-1	5	0	-6000	145	11
1	1	100	0	1	0	-200	0	145	16
0	0	-40	-1	1	-5	0	-4000	145	13
0	1	-60	0	-1	0	0	6000	145	10
0	0	60	0	-1	-5	80	4000	145	9
1	1	0	-1	0	0	-200	0	145	15
0	-1	-100	0	-1	0	200	0	146	8
0	-1	0	1	-1	0	0	-10000	146	7
0	-1	-40	0	0	5	0	0	146	3
1	0	-60	-1	1	5	0	0	146	1
0	0	0	0	0	-5	-80	10000	146	4
0	-1	100	0	0	0	0	-4000	146	2
1	0	0	0	1	5	0	-10000	146	6
1	0	40	1	0	0	80	10000	146	5
1	0	60	1	0	0	120	0	147	12
1	0	-60	-1	1	-5	0	4000	147	14
1	1	0	1	-1	5	0	-6000	147	11
1	1	100	0	1	0	-200	0	147	16
0	0	-40	-1	1	-5	0	-4000	147	13
0	0	60	0	-1	-5	80	4000	147	9
0	1	0	-1	0	0	-200	0	147	15
0	1	-60	0	-1	0	0	6000	147	10
0	0	-60	-1	1	5	0	0	148	1
1	0	0	0	1	5	0	-10000	148	6
1	0	40	1	0	0	80	10000	148	5
1	-1	100	0	0	0	0	-4000	148	2
0	-1	-40	0	0	5	0	0	148	3
0	0	0	0	0	-5	-80	10000	148	4
0	-1	0	1	-1	0	0	-10000	148	7
0	-1	-100	0	-1	0	200	0	148	8
1	0	-60	-1	1	-5	0	4000	149	14
0	1	0	1	-1	5	0	-6000	149	11
1	1	100	0	1	0	-200	0	149	16
1	0	60	1	0	0	120	0	149	12
0	0	-40	-1	1	-5	0	-4000	149	13
1	0	60	0	-1	-5	80	4000	149	9
1	1	0	-1	0	0	-200	0	149	15
0	1	-60	0	-1	0	0	6000	149	10
1	-1	100	0	0	0	0	-4000	150	2
1	0	0	0	1	5	0	-10000	150	6
0	0	0	0	0	-5	-80	10000	150	4
0	-1	0	1	-1	0	0	-10000	150	7
0	-1	-100	0	-1	0	200	0	150	8
1	0	-60	-1	1	5	0	0	150	1
1	0	40	1	0	0	80	10000	150	5
0	-1	-40	0	0	5	0	0	150	3
0	1	100	0	1	0	-200	0	151	16
1	0	60	1	0	0	120	0	151	12
0	0	-40	-1	1	-5	0	-4000	151	13
0	0	60	0	-1	-5	80	4000	151	9
1	1	0	1	-1	5	0	-6000	151	11
1	1	0	-1	0	0	-200	0	151	15
1	0	-60	-1	1	-5	0	4000	151	14
0	1	-60	0	-1	0	0	6000	151	10
1	0	-60	-1	1	5	0	0	152	1
1	-1	-40	0	0	5	0	0	152	3
0	-1	100	0	0	0	0	-4000	152	2
1	0	40	1	0	0	80	10000	152	5
0	-1	0	1	-1	0	0	-10000	152	7
0	0	0	0	0	-5	-80	10000	152	4
1	-1	-100	0	-1	0	200	0	152	8
1	0	0	0	1	5	0	-10000	152	6
0	1	-60	0	-1	0	0	6000	153	10
1	1	100	0	1	0	-200	0	153	16
0	1	0	-1	0	0	-200	0	153	15
0	0	60	1	0	0	120	0	153	12
0	0	60	0	-1	-5	80	4000	153	9
1	0	-60	-1	1	-5	0	4000	153	14
0	1	0	1	-1	5	0	-6000	153	11
1	0	-40	-1	1	-5	0	-4000	153	13
1	0	0	0	0	-5	-80	10000	154	4
1	-1	-40	0	0	5	0	0	154	3
0	0	-60	-1	1	5	0	0	154	1
0	-1	-100	0	-1	0	200	0	154	8
1	0	0	0	1	5	0	-10000	154	6
1	0	40	1	0	0	80	10000	154	5
0	-1	100	0	0	0	0	-4000	154	2
0	-1	0	1	-1	0	0	-10000	154	7
0	1	-60	0	-1	0	0	6000	155	10
1	0	60	1	0	0	120	0	155	12
0	1	0	1	-1	5	0	-6000	155	11
1	0	-60	-1	1	-5	0	4000	155	14
1	0	-40	-1	1	-5	0	-4000	155	13
0	0	60	0	-1	-5	80	4000	155	9
0	1	100	0	1	0	-200	0	155	16
1	1	0	-1	0	0	-200	0	155	15
1	-1	-40	0	0	5	0	0	156	3
1	0	0	0	1	5	0	-10000	156	6
1	-1	100	0	0	0	0	-4000	156	2
1	0	-60	-1	1	5	0	0	156	1
0	0	0	0	0	-5	-80	10000	156	4
0	-1	0	1	-1	0	0	-10000	156	7
1	0	40	1	0	0	80	10000	156	5
1	-1	-100	0	-1	0	200	0	156	8
1	0	60	1	0	0	120	0	157	12
1	1	0	1	-1	5	0	-6000	157	11
1	0	-60	-1	1	-5	0	4000	157	14
0	0	-40	-1	1	-5	0	-4000	157	13
0	1	0	-1	0	0	-200	0	157	15
1	1	100	0	1	0	-200	0	157	16
0	1	-60	0	-1	0	0	6000	157	10
0	0	60	0	-1	-5	80	4000	157	9
1	-1	100	0	0	0	0	-4000	158	2
0	0	0	0	0	-5	-80	10000	158	4
1	0	40	1	0	0	80	10000	158	5
1	0	-60	-1	1	5	0	0	158	1
0	-1	-40	0	0	5	0	0	158	3
1	0	0	0	1	5	0	-10000	158	6
0	-1	0	1	-1	0	0	-10000	158	7
0	-1	-100	0	-1	0	200	0	158	8
0	0	-40	-1	1	-5	0	-4000	159	13
1	1	100	0	1	0	-200	0	159	16
1	0	-60	-1	1	-5	0	4000	159	14
1	0	60	0	-1	-5	80	4000	159	9
1	0	60	1	0	0	120	0	159	12
0	1	0	-1	0	0	-200	0	159	15
0	1	0	1	-1	5	0	-6000	159	11
0	1	-60	0	-1	0	0	6000	159	10
1	-1	100	0	0	0	0	-4000	160	2
0	0	0	0	0	-5	-80	10000	160	4
0	0	40	1	0	0	80	10000	160	5
0	0	0	0	1	5	0	-10000	160	6
0	-1	-40	0	0	5	0	0	160	3
0	-1	0	1	-1	0	0	-10000	160	7
0	0	-60	-1	1	5	0	0	160	1
0	-1	-100	0	-1	0	200	0	160	8
1	1	100	0	1	0	-200	0	161	16
1	0	60	1	0	0	120	0	161	12
1	0	60	0	-1	-5	80	4000	161	9
0	1	0	-1	0	0	-200	0	161	15
0	0	-60	-1	1	-5	0	4000	161	14
0	1	-60	0	-1	0	0	6000	161	10
1	1	0	1	-1	5	0	-6000	161	11
0	0	-40	-1	1	-5	0	-4000	161	13
0	0	-60	-1	1	5	0	0	162	1
1	-1	100	0	0	0	0	-4000	162	2
0	-1	-40	0	0	5	0	0	162	3
1	0	0	0	1	5	0	-10000	162	6
0	-1	-100	0	-1	0	200	0	162	8
0	0	0	0	0	-5	-80	10000	162	4
1	0	40	1	0	0	80	10000	162	5
0	-1	0	1	-1	0	0	-10000	162	7
0	1	0	1	-1	5	0	-6000	163	11
0	1	-60	0	-1	0	0	6000	163	10
1	0	60	1	0	0	120	0	163	12
0	1	0	-1	0	0	-200	0	163	15
1	0	-40	-1	1	-5	0	-4000	163	13
0	0	-60	-1	1	-5	0	4000	163	14
1	1	100	0	1	0	-200	0	163	16
0	0	60	0	-1	-5	80	4000	163	9
1	0	-60	-1	1	5	0	0	164	1
0	0	0	0	0	-5	-80	10000	164	4
1	-1	100	0	0	0	0	-4000	164	2
1	0	40	1	0	0	80	10000	164	5
0	-1	-100	0	-1	0	200	0	164	8
0	-1	0	1	-1	0	0	-10000	164	7
0	-1	-40	0	0	5	0	0	164	3
1	0	0	0	1	5	0	-10000	164	6
1	0	60	1	0	0	120	0	165	12
0	1	0	-1	0	0	-200	0	165	15
1	0	-40	-1	1	-5	0	-4000	165	13
0	0	-60	-1	1	-5	0	4000	165	14
0	1	-60	0	-1	0	0	6000	165	10
1	1	100	0	1	0	-200	0	165	16
0	1	0	1	-1	5	0	-6000	165	11
1	0	60	0	-1	-5	80	4000	165	9
1	-1	100	0	0	0	0	-4000	166	2
0	-1	0	1	-1	0	0	-10000	166	7
0	0	0	0	0	-5	-80	10000	166	4
0	-1	-40	0	0	5	0	0	166	3
1	0	-60	-1	1	5	0	0	166	1
0	-1	-100	0	-1	0	200	0	166	8
1	0	0	0	1	5	0	-10000	166	6
1	0	40	1	0	0	80	10000	166	5
1	0	60	1	0	0	120	0	167	12
0	0	-60	-1	1	-5	0	4000	167	14
0	1	0	-1	0	0	-200	0	167	15
0	1	0	1	-1	5	0	-6000	167	11
0	1	-60	0	-1	0	0	6000	167	10
0	1	100	0	1	0	-200	0	167	16
1	0	-40	-1	1	-5	0	-4000	167	13
1	0	60	0	-1	-5	80	4000	167	9
0	-1	-40	0	0	5	0	0	168	3
0	0	-60	-1	1	5	0	0	168	1
1	0	40	1	0	0	80	10000	168	5
1	-1	100	0	0	0	0	-4000	168	2
0	0	0	0	0	-5	-80	10000	168	4
0	-1	0	1	-1	0	0	-10000	168	7
1	0	0	0	1	5	0	-10000	168	6
0	-1	-100	0	-1	0	200	0	168	8
0	1	0	-1	0	0	-200	0	169	15
0	0	-60	-1	1	-5	0	4000	169	14
0	1	-60	0	-1	0	0	6000	169	10
1	0	-40	-1	1	-5	0	-4000	169	13
1	1	100	0	1	0	-200	0	169	16
0	1	0	1	-1	5	0	-6000	169	11
0	0	60	0	-1	-5	80	4000	169	9
1	0	60	1	0	0	120	0	169	12
1	0	-60	-1	1	5	0	0	170	1
1	-1	100	0	0	0	0	-4000	170	2
0	0	0	0	0	-5	-80	10000	170	4
0	-1	-100	0	-1	0	200	0	170	8
1	0	0	0	1	5	0	-10000	170	6
0	-1	0	1	-1	0	0	-10000	170	7
0	-1	-40	0	0	5	0	0	170	3
1	0	40	1	0	0	80	10000	170	5
1	1	100	0	1	0	-200	0	171	16
0	1	0	-1	0	0	-200	0	171	15
0	0	60	0	-1	-5	80	4000	171	9
0	1	-60	0	-1	0	0	6000	171	10
1	0	60	1	0	0	120	0	171	12
0	1	0	1	-1	5	0	-6000	171	11
0	0	-60	-1	1	-5	0	4000	171	14
1	0	-40	-1	1	-5	0	-4000	171	13
0	0	0	0	1	5	0	-10000	172	6
0	0	-60	-1	1	5	0	0	172	1
1	0	40	1	0	0	80	10000	172	5
0	-1	-40	0	0	5	0	0	172	3
1	-1	0	1	-1	0	0	-10000	172	7
1	-1	-100	0	-1	0	200	0	172	8
0	0	0	0	0	-5	-80	10000	172	4
1	-1	100	0	0	0	0	-4000	172	2
1	0	-40	-1	1	-5	0	-4000	173	13
0	1	0	1	-1	5	0	-6000	173	11
1	1	-60	0	-1	0	0	6000	173	10
0	0	60	1	0	0	120	0	173	12
1	0	-60	-1	1	-5	0	4000	173	14
0	1	0	-1	0	0	-200	0	173	15
1	0	60	0	-1	-5	80	4000	173	9
0	1	100	0	1	0	-200	0	173	16
0	0	0	0	1	5	0	-10000	174	6
0	0	-60	-1	1	5	0	0	174	1
1	0	40	1	0	0	80	10000	174	5
0	-1	-40	0	0	5	0	0	174	3
0	-1	-100	0	-1	0	200	0	174	8
0	0	0	0	0	-5	-80	10000	174	4
1	-1	0	1	-1	0	0	-10000	174	7
1	-1	100	0	0	0	0	-4000	174	2
1	1	-60	0	-1	0	0	6000	175	10
0	1	0	1	-1	5	0	-6000	175	11
0	0	-40	-1	1	-5	0	-4000	175	13
1	0	-60	-1	1	-5	0	4000	175	14
1	1	0	-1	0	0	-200	0	175	15
0	0	60	1	0	0	120	0	175	12
1	0	60	0	-1	-5	80	4000	175	9
0	1	100	0	1	0	-200	0	175	16
0	0	40	1	0	0	80	10000	176	5
0	-1	-40	0	0	5	0	0	176	3
0	-1	-100	0	-1	0	200	0	176	8
0	-1	100	0	0	0	0	-4000	176	2
1	0	-60	-1	1	5	0	0	176	1
1	0	0	0	0	-5	-80	10000	176	4
0	-1	0	1	-1	0	0	-10000	176	7
1	0	0	0	1	5	0	-10000	176	6
0	0	-60	-1	1	-5	0	4000	177	14
0	1	-60	0	-1	0	0	6000	177	10
1	0	60	1	0	0	120	0	177	12
1	0	60	0	-1	-5	80	4000	177	9
0	1	0	-1	0	0	-200	0	177	15
1	0	-40	-1	1	-5	0	-4000	177	13
1	1	100	0	1	0	-200	0	177	16
0	1	0	1	-1	5	0	-6000	177	11
0	-1	0	1	-1	0	0	-10000	178	7
0	-1	-100	0	-1	0	200	0	178	8
1	0	-60	-1	1	5	0	0	178	1
0	0	0	0	1	5	0	-10000	178	6
0	-1	100	0	0	0	0	-4000	178	2
1	0	0	0	0	-5	-80	10000	178	4
1	0	40	1	0	0	80	10000	178	5
0	-1	-40	0	0	5	0	0	178	3
1	1	-60	0	-1	0	0	6000	179	10
0	0	60	0	-1	-5	80	4000	179	9
0	0	-60	-1	1	-5	0	4000	179	14
0	0	60	1	0	0	120	0	179	12
1	1	100	0	1	0	-200	0	179	16
0	1	0	-1	0	0	-200	0	179	15
1	0	-40	-1	1	-5	0	-4000	179	13
1	1	0	1	-1	5	0	-6000	179	11
1	-1	100	0	0	0	0	-4000	180	2
1	0	0	0	1	5	0	-10000	180	6
1	-1	-100	0	-1	0	200	0	180	8
1	0	40	1	0	0	80	10000	180	5
0	-1	0	1	-1	0	0	-10000	180	7
0	-1	-40	0	0	5	0	0	180	3
0	0	-60	-1	1	5	0	0	180	1
0	0	0	0	0	-5	-80	10000	180	4
0	1	-60	0	-1	0	0	6000	181	10
0	1	100	0	1	0	-200	0	181	16
1	1	0	-1	0	0	-200	0	181	15
0	0	60	1	0	0	120	0	181	12
0	0	-40	-1	1	-5	0	-4000	181	13
1	1	0	1	-1	5	0	-6000	181	11
1	0	60	0	-1	-5	80	4000	181	9
1	0	-60	-1	1	-5	0	4000	181	14
1	0	40	1	0	0	80	10000	182	5
0	-1	100	0	0	0	0	-4000	182	2
0	-1	0	1	-1	0	0	-10000	182	7
1	0	-60	-1	1	5	0	0	182	1
0	-1	-100	0	-1	0	200	0	182	8
0	0	0	0	0	-5	-80	10000	182	4
1	0	0	0	1	5	0	-10000	182	6
0	-1	-40	0	0	5	0	0	182	3
1	1	100	0	1	0	-200	0	183	16
1	0	-60	-1	1	-5	0	4000	183	14
0	0	60	0	-1	-5	80	4000	183	9
0	1	0	-1	0	0	-200	0	183	15
1	1	0	1	-1	5	0	-6000	183	11
0	0	60	1	0	0	120	0	183	12
0	1	-60	0	-1	0	0	6000	183	10
1	0	-40	-1	1	-5	0	-4000	183	13
1	0	40	1	0	0	80	10000	184	5
0	-1	0	1	-1	0	0	-10000	184	7
0	-1	100	0	0	0	0	-4000	184	2
0	0	0	0	0	-5	-80	10000	184	4
1	-1	-100	0	-1	0	200	0	184	8
1	0	-60	-1	1	5	0	0	184	1
0	-1	-40	0	0	5	0	0	184	3
0	0	0	0	1	5	0	-10000	184	6
1	1	100	0	1	0	-200	0	185	16
0	0	60	0	-1	-5	80	4000	185	9
0	1	0	1	-1	5	0	-6000	185	11
0	0	60	1	0	0	120	0	185	12
0	1	-60	0	-1	0	0	6000	185	10
0	0	-40	-1	1	-5	0	-4000	185	13
0	1	0	-1	0	0	-200	0	185	15
0	0	-60	-1	1	-5	0	4000	185	14
0	-1	0	1	-1	0	0	-10000	186	7
1	0	40	1	0	0	80	10000	186	5
1	-1	100	0	0	0	0	-4000	186	2
0	-1	-100	0	-1	0	200	0	186	8
1	0	-60	-1	1	5	0	0	186	1
0	0	0	0	0	-5	-80	10000	186	4
0	-1	-40	0	0	5	0	0	186	3
0	0	0	0	1	5	0	-10000	186	6
1	0	60	0	-1	-5	80	4000	187	9
1	1	0	1	-1	5	0	-6000	187	11
0	0	60	1	0	0	120	0	187	12
0	1	-60	0	-1	0	0	6000	187	10
1	0	-40	-1	1	-5	0	-4000	187	13
0	0	-60	-1	1	-5	0	4000	187	14
1	1	0	-1	0	0	-200	0	187	15
0	1	100	0	1	0	-200	0	187	16
1	-1	-40	0	0	5	0	0	188	3
1	0	40	1	0	0	80	10000	188	5
0	-1	-100	0	-1	0	200	0	188	8
1	0	0	0	1	5	0	-10000	188	6
1	0	-60	-1	1	5	0	0	188	1
0	0	0	0	0	-5	-80	10000	188	4
1	-1	100	0	0	0	0	-4000	188	2
0	-1	0	1	-1	0	0	-10000	188	7
1	0	0	0	1	5	0	-10000	189	6
0	-1	-40	0	0	5	0	0	189	3
1	0	40	1	0	0	80	10000	189	5
0	0	0	0	0	-5	-80	10000	189	4
0	-1	0	1	-1	0	0	-10000	189	7
0	0	-60	-1	1	5	0	0	189	1
0	-1	-100	0	-1	0	200	0	189	8
0	-1	100	0	0	0	0	-4000	189	2
1	0	0	0	1	5	0	-10000	190	6
1	0	40	1	0	0	80	10000	190	5
0	0	0	0	0	-5	-80	10000	190	4
0	-1	-40	0	0	5	0	0	190	3
1	-1	100	0	0	0	0	-4000	190	2
0	-1	0	1	-1	0	0	-10000	190	7
1	0	-60	-1	1	5	0	0	190	1
1	-1	-100	0	-1	0	200	0	190	8
0	0	60	0	-1	-5	80	4000	191	9
1	1	0	1	-1	5	0	-6000	191	11
1	1	0	-1	0	0	-200	0	191	15
0	0	-40	-1	1	-5	0	-4000	191	13
1	0	60	1	0	0	120	0	191	12
1	1	100	0	1	0	-200	0	191	16
1	0	-60	-1	1	-5	0	4000	191	14
1	1	-60	0	-1	0	0	6000	191	10
1	-1	100	0	0	0	0	-4000	192	2
0	-1	0	1	-1	0	0	-10000	192	7
1	0	40	1	0	0	80	10000	192	5
0	-1	-100	0	-1	0	200	0	192	8
0	-1	-40	0	0	5	0	0	192	3
1	0	-60	-1	1	5	0	0	192	1
0	0	0	0	0	-5	-80	10000	192	4
1	0	0	0	1	5	0	-10000	192	6
1	0	-40	-1	1	-5	0	-4000	193	13
0	1	0	1	-1	5	0	-6000	193	11
0	1	0	-1	0	0	-200	0	193	15
0	0	-60	-1	1	-5	0	4000	193	14
1	1	100	0	1	0	-200	0	193	16
0	0	60	0	-1	-5	80	4000	193	9
1	0	60	1	0	0	120	0	193	12
0	1	-60	0	-1	0	0	6000	193	10
0	-1	-40	0	0	5	0	0	194	3
1	0	0	0	1	5	0	-10000	194	6
1	0	40	1	0	0	80	10000	194	5
0	-1	-100	0	-1	0	200	0	194	8
1	0	-60	-1	1	5	0	0	194	1
0	-1	0	1	-1	0	0	-10000	194	7
0	0	0	0	0	-5	-80	10000	194	4
1	-1	100	0	0	0	0	-4000	194	2
0	1	0	-1	0	0	-200	0	195	15
1	1	100	0	1	0	-200	0	195	16
0	0	60	0	-1	-5	80	4000	195	9
0	1	0	1	-1	5	0	-6000	195	11
0	0	-60	-1	1	-5	0	4000	195	14
0	1	-60	0	-1	0	0	6000	195	10
1	0	60	1	0	0	120	0	195	12
1	0	-40	-1	1	-5	0	-4000	195	13
0	-1	-40	0	0	5	0	0	196	3
1	0	0	0	1	5	0	-10000	196	6
0	-1	-100	0	-1	0	200	0	196	8
1	0	-60	-1	1	5	0	0	196	1
1	0	40	1	0	0	80	10000	196	5
0	-1	0	1	-1	0	0	-10000	196	7
1	-1	100	0	0	0	0	-4000	196	2
0	0	0	0	0	-5	-80	10000	196	4
0	1	0	1	-1	5	0	-6000	197	11
0	1	0	-1	0	0	-200	0	197	15
1	0	-40	-1	1	-5	0	-4000	197	13
0	0	60	0	-1	-5	80	4000	197	9
1	1	100	0	1	0	-200	0	197	16
0	1	-60	0	-1	0	0	6000	197	10
1	0	60	1	0	0	120	0	197	12
0	0	-60	-1	1	-5	0	4000	197	14
0	0	0	0	1	5	0	-10000	198	6
0	-1	-40	0	0	5	0	0	198	3
1	0	40	1	0	0	80	10000	198	5
1	0	-60	-1	1	5	0	0	198	1
0	-1	-100	0	-1	0	200	0	198	8
1	-1	100	0	0	0	0	-4000	198	2
0	-1	0	1	-1	0	0	-10000	198	7
1	0	0	0	0	-5	-80	10000	198	4
0	1	0	-1	0	0	-200	0	199	15
1	1	0	1	-1	5	0	-6000	199	11
1	0	60	0	-1	-5	80	4000	199	9
1	0	-40	-1	1	-5	0	-4000	199	13
1	0	60	1	0	0	120	0	199	12
0	1	-60	0	-1	0	0	6000	199	10
0	0	-60	-1	1	-5	0	4000	199	14
0	1	100	0	1	0	-200	0	199	16
0	0	-60	-1	1	5	0	0	200	1
0	-1	-100	0	-1	0	200	0	200	8
1	-1	100	0	0	0	0	-4000	200	2
1	0	0	0	1	5	0	-10000	200	6
0	-1	-40	0	0	5	0	0	200	3
0	0	0	0	0	-5	-80	10000	200	4
1	0	40	1	0	0	80	10000	200	5
0	-1	0	1	-1	0	0	-10000	200	7
0	0	60	0	-1	-5	80	4000	201	9
0	1	-60	0	-1	0	0	6000	201	10
0	1	0	1	-1	5	0	-6000	201	11
1	0	60	1	0	0	120	0	201	12
0	1	0	-1	0	0	-200	0	201	15
1	0	-40	-1	1	-5	0	-4000	201	13
0	0	-60	-1	1	-5	0	4000	201	14
1	1	100	0	1	0	-200	0	201	16
0	-1	0	1	-1	0	0	-10000	202	7
0	0	0	0	0	-5	-80	10000	202	4
0	-1	-100	0	-1	0	200	0	202	8
0	-1	-40	0	0	5	0	0	202	3
1	0	40	1	0	0	80	10000	202	5
1	-1	100	0	0	0	0	-4000	202	2
1	0	-60	-1	1	5	0	0	202	1
1	0	0	0	1	5	0	-10000	202	6
0	1	0	1	-1	5	0	-6000	203	11
1	0	-40	-1	1	-5	0	-4000	203	13
1	1	0	-1	0	0	-200	0	203	15
0	0	60	0	-1	-5	80	4000	203	9
1	1	100	0	1	0	-200	0	203	16
0	0	60	1	0	0	120	0	203	12
0	1	-60	0	-1	0	0	6000	203	10
1	0	-60	-1	1	-5	0	4000	203	14
0	-1	-40	0	0	5	0	0	204	3
1	0	40	1	0	0	80	10000	204	5
0	-1	100	0	0	0	0	-4000	204	2
0	-1	0	1	-1	0	0	-10000	204	7
0	0	0	0	1	5	0	-10000	204	6
1	0	0	0	0	-5	-80	10000	204	4
0	-1	-100	0	-1	0	200	0	204	8
1	0	-60	-1	1	5	0	0	204	1
1	0	60	1	0	0	120	0	205	12
0	0	-40	-1	1	-5	0	-4000	205	13
1	1	0	-1	0	0	-200	0	205	15
1	1	0	1	-1	5	0	-6000	205	11
1	0	-60	-1	1	-5	0	4000	205	14
1	1	100	0	1	0	-200	0	205	16
1	0	60	0	-1	-5	80	4000	205	9
0	1	-60	0	-1	0	0	6000	205	10
1	-1	100	0	0	0	0	-4000	206	2
0	-1	-40	0	0	5	0	0	206	3
1	0	40	1	0	0	80	10000	206	5
0	-1	-100	0	-1	0	200	0	206	8
1	0	-60	-1	1	5	0	0	206	1
0	0	0	0	1	5	0	-10000	206	6
1	-1	0	1	-1	0	0	-10000	206	7
0	0	0	0	0	-5	-80	10000	206	4
0	1	0	-1	0	0	-200	0	207	15
0	0	-40	-1	1	-5	0	-4000	207	13
1	1	100	0	1	0	-200	0	207	16
1	0	60	0	-1	-5	80	4000	207	9
0	1	0	1	-1	5	0	-6000	207	11
1	1	-60	0	-1	0	0	6000	207	10
0	0	-60	-1	1	-5	0	4000	207	14
1	0	60	1	0	0	120	0	207	12
1	-1	100	0	0	0	0	-4000	208	2
1	0	40	1	0	0	80	10000	208	5
0	-1	0	1	-1	0	0	-10000	208	7
1	0	0	0	1	5	0	-10000	208	6
0	-1	-40	0	0	5	0	0	208	3
0	0	0	0	0	-5	-80	10000	208	4
0	0	-60	-1	1	5	0	0	208	1
0	-1	-100	0	-1	0	200	0	208	8
0	1	0	-1	0	0	-200	0	209	15
0	1	-60	0	-1	0	0	6000	209	10
1	1	100	0	1	0	-200	0	209	16
1	0	60	1	0	0	120	0	209	12
1	0	-40	-1	1	-5	0	-4000	209	13
1	1	0	1	-1	5	0	-6000	209	11
0	0	-60	-1	1	-5	0	4000	209	14
1	0	60	0	-1	-5	80	4000	209	9
0	-1	0	1	-1	0	0	-10000	210	7
0	-1	-100	0	-1	0	200	0	210	8
0	0	0	0	0	-5	-80	10000	210	4
1	0	40	1	0	0	80	10000	210	5
0	0	0	0	1	5	0	-10000	210	6
0	-1	100	0	0	0	0	-4000	210	2
0	-1	-40	0	0	5	0	0	210	3
1	0	-60	-1	1	5	0	0	210	1
0	1	-60	0	-1	0	0	6000	211	10
1	0	60	1	0	0	120	0	211	12
0	1	100	0	1	0	-200	0	211	16
1	1	0	1	-1	5	0	-6000	211	11
0	1	0	-1	0	0	-200	0	211	15
1	0	60	0	-1	-5	80	4000	211	9
0	0	-60	-1	1	-5	0	4000	211	14
0	0	-40	-1	1	-5	0	-4000	211	13
1	0	40	1	0	0	80	10000	212	5
1	-1	100	0	0	0	0	-4000	212	2
0	-1	-40	0	0	5	0	0	212	3
0	-1	-100	0	-1	0	200	0	212	8
1	0	-60	-1	1	5	0	0	212	1
0	0	0	0	0	-5	-80	10000	212	4
1	0	0	0	1	5	0	-10000	212	6
0	-1	0	1	-1	0	0	-10000	212	7
0	0	-60	-1	1	-5	0	4000	213	14
1	0	-40	-1	1	-5	0	-4000	213	13
0	1	0	-1	0	0	-200	0	213	15
0	0	60	0	-1	-5	80	4000	213	9
1	1	100	0	1	0	-200	0	213	16
1	0	60	1	0	0	120	0	213	12
1	1	-60	0	-1	0	0	6000	213	10
0	1	0	1	-1	5	0	-6000	213	11
0	-1	-100	0	-1	0	200	0	214	8
1	0	-60	-1	1	5	0	0	214	1
1	0	40	1	0	0	80	10000	214	5
1	-1	-40	0	0	5	0	0	214	3
1	-1	100	0	0	0	0	-4000	214	2
0	-1	0	1	-1	0	0	-10000	214	7
0	0	0	0	0	-5	-80	10000	214	4
1	0	0	0	1	5	0	-10000	214	6
0	1	-60	0	-1	0	0	6000	215	10
0	1	0	1	-1	5	0	-6000	215	11
1	0	60	1	0	0	120	0	215	12
0	0	60	0	-1	-5	80	4000	215	9
0	0	-60	-1	1	-5	0	4000	215	14
1	1	100	0	1	0	-200	0	215	16
0	1	0	-1	0	0	-200	0	215	15
1	0	-40	-1	1	-5	0	-4000	215	13
0	-1	-40	0	0	5	0	0	216	3
0	-1	-100	0	-1	0	200	0	216	8
0	-1	0	1	-1	0	0	-10000	216	7
0	0	0	0	0	-5	-80	10000	216	4
1	0	0	0	1	5	0	-10000	216	6
1	0	-60	-1	1	5	0	0	216	1
1	0	40	1	0	0	80	10000	216	5
1	-1	100	0	0	0	0	-4000	216	2
1	0	60	1	0	0	120	0	217	12
1	1	100	0	1	0	-200	0	217	16
0	1	0	1	-1	5	0	-6000	217	11
0	0	-60	-1	1	-5	0	4000	217	14
0	0	60	0	-1	-5	80	4000	217	9
1	0	-40	-1	1	-5	0	-4000	217	13
0	1	-60	0	-1	0	0	6000	217	10
0	1	0	-1	0	0	-200	0	217	15
1	0	-60	-1	1	5	0	0	218	1
0	-1	-100	0	-1	0	200	0	218	8
1	-1	100	0	0	0	0	-4000	218	2
0	-1	0	1	-1	0	0	-10000	218	7
1	0	0	0	1	5	0	-10000	218	6
1	0	40	1	0	0	80	10000	218	5
0	0	0	0	0	-5	-80	10000	218	4
0	-1	-40	0	0	5	0	0	218	3
1	0	60	1	0	0	120	0	219	12
0	1	0	1	-1	5	0	-6000	219	11
1	1	100	0	1	0	-200	0	219	16
0	1	-60	0	-1	0	0	6000	219	10
0	0	-60	-1	1	-5	0	4000	219	14
0	0	60	0	-1	-5	80	4000	219	9
1	0	-40	-1	1	-5	0	-4000	219	13
0	1	0	-1	0	0	-200	0	219	15
0	-1	0	1	-1	0	0	-10000	220	7
1	0	-60	-1	1	5	0	0	220	1
0	-1	-100	0	-1	0	200	0	220	8
1	-1	100	0	0	0	0	-4000	220	2
1	0	40	1	0	0	80	10000	220	5
0	0	0	0	0	-5	-80	10000	220	4
1	0	0	0	1	5	0	-10000	220	6
0	-1	-40	0	0	5	0	0	220	3
1	1	100	0	1	0	-200	0	221	16
0	1	0	1	-1	5	0	-6000	221	11
0	0	-60	-1	1	-5	0	4000	221	14
1	0	60	1	0	0	120	0	221	12
1	0	-40	-1	1	-5	0	-4000	221	13
0	0	60	0	-1	-5	80	4000	221	9
0	1	0	-1	0	0	-200	0	221	15
0	1	-60	0	-1	0	0	6000	221	10
0	0	40	1	0	0	80	10000	222	5
0	-1	100	0	0	0	0	-4000	222	2
0	-1	-40	0	0	5	0	0	222	3
1	-1	0	1	-1	0	0	-10000	222	7
0	-1	-100	0	-1	0	200	0	222	8
0	0	0	0	1	5	0	-10000	222	6
1	0	-60	-1	1	5	0	0	222	1
1	0	0	0	0	-5	-80	10000	222	4
0	0	-60	-1	1	-5	0	4000	223	14
0	0	-40	-1	1	-5	0	-4000	223	13
1	0	60	0	-1	-5	80	4000	223	9
0	1	100	0	1	0	-200	0	223	16
1	1	-60	0	-1	0	0	6000	223	10
1	0	60	1	0	0	120	0	223	12
0	1	0	1	-1	5	0	-6000	223	11
1	1	0	-1	0	0	-200	0	223	15
1	0	0	0	1	5	0	-10000	224	6
0	-1	0	1	-1	0	0	-10000	224	7
1	0	-60	-1	1	5	0	0	224	1
0	-1	-40	0	0	5	0	0	224	3
0	0	40	1	0	0	80	10000	224	5
0	-1	100	0	0	0	0	-4000	224	2
1	0	0	0	0	-5	-80	10000	224	4
0	-1	-100	0	-1	0	200	0	224	8
0	0	-40	-1	1	-5	0	-4000	225	13
1	1	100	0	1	0	-200	0	225	16
1	1	-60	0	-1	0	0	6000	225	10
1	0	60	0	-1	-5	80	4000	225	9
0	1	0	1	-1	5	0	-6000	225	11
0	0	-60	-1	1	-5	0	4000	225	14
1	1	0	-1	0	0	-200	0	225	15
1	0	60	1	0	0	120	0	225	12
0	-1	-40	0	0	5	0	0	226	3
0	0	0	0	0	-5	-80	10000	226	4
1	0	40	1	0	0	80	10000	226	5
1	0	-60	-1	1	5	0	0	226	1
1	0	0	0	1	5	0	-10000	226	6
0	-1	-100	0	-1	0	200	0	226	8
0	-1	100	0	0	0	0	-4000	226	2
0	-1	0	1	-1	0	0	-10000	226	7
1	0	60	0	-1	-5	80	4000	227	9
0	1	100	0	1	0	-200	0	227	16
0	0	-60	-1	1	-5	0	4000	227	14
1	1	0	-1	0	0	-200	0	227	15
1	1	-60	0	-1	0	0	6000	227	10
0	1	0	1	-1	5	0	-6000	227	11
0	0	60	1	0	0	120	0	227	12
1	0	-40	-1	1	-5	0	-4000	227	13
1	0	-60	-1	1	5	0	0	228	1
0	-1	100	0	0	0	0	-4000	228	2
1	0	0	0	0	-5	-80	10000	228	4
0	-1	-100	0	-1	0	200	0	228	8
0	-1	-40	0	0	5	0	0	228	3
1	-1	0	1	-1	0	0	-10000	228	7
0	0	0	0	1	5	0	-10000	228	6
0	0	40	1	0	0	80	10000	228	5
0	1	100	0	1	0	-200	0	229	16
1	0	60	0	-1	-5	80	4000	229	9
1	1	0	-1	0	0	-200	0	229	15
0	1	-60	0	-1	0	0	6000	229	10
0	0	-60	-1	1	-5	0	4000	229	14
0	0	60	1	0	0	120	0	229	12
1	1	0	1	-1	5	0	-6000	229	11
1	0	-40	-1	1	-5	0	-4000	229	13
0	-1	-100	0	-1	0	200	0	230	8
1	0	-60	-1	1	5	0	0	230	1
0	-1	0	1	-1	0	0	-10000	230	7
0	-1	100	0	0	0	0	-4000	230	2
0	0	0	0	0	-5	-80	10000	230	4
1	0	0	0	1	5	0	-10000	230	6
1	0	40	1	0	0	80	10000	230	5
1	-1	-40	0	0	5	0	0	230	3
0	1	0	1	-1	5	0	-6000	231	11
1	1	100	0	1	0	-200	0	231	16
0	0	60	1	0	0	120	0	231	12
1	1	0	-1	0	0	-200	0	231	15
0	0	-60	-1	1	-5	0	4000	231	14
1	1	-60	0	-1	0	0	6000	231	10
1	0	-40	-1	1	-5	0	-4000	231	13
1	0	60	0	-1	-5	80	4000	231	9
1	-1	-40	0	0	5	0	0	232	3
1	0	40	1	0	0	80	10000	232	5
0	-1	100	0	0	0	0	-4000	232	2
0	-1	0	1	-1	0	0	-10000	232	7
1	0	0	0	1	5	0	-10000	232	6
1	0	-60	-1	1	5	0	0	232	1
0	0	0	0	0	-5	-80	10000	232	4
0	-1	-100	0	-1	0	200	0	232	8
1	1	-60	0	-1	0	0	6000	233	10
1	1	0	-1	0	0	-200	0	233	15
1	0	60	1	0	0	120	0	233	12
0	1	100	0	1	0	-200	0	233	16
1	1	0	1	-1	5	0	-6000	233	11
0	0	-60	-1	1	-5	0	4000	233	14
0	0	60	0	-1	-5	80	4000	233	9
0	0	-40	-1	1	-5	0	-4000	233	13
0	-1	100	0	0	0	0	-4000	234	2
1	0	-60	-1	1	5	0	0	234	1
0	0	0	0	0	-5	-80	10000	234	4
0	-1	-100	0	-1	0	200	0	234	8
0	-1	-40	0	0	5	0	0	234	3
0	-1	0	1	-1	0	0	-10000	234	7
0	0	0	0	1	5	0	-10000	234	6
1	0	40	1	0	0	80	10000	234	5
1	0	60	1	0	0	120	0	235	12
1	1	-60	0	-1	0	0	6000	235	10
1	0	60	0	-1	-5	80	4000	235	9
1	1	0	1	-1	5	0	-6000	235	11
1	1	100	0	1	0	-200	0	235	16
0	0	-40	-1	1	-5	0	-4000	235	13
0	0	-60	-1	1	-5	0	4000	235	14
0	1	0	-1	0	0	-200	0	235	15
1	-1	-100	0	-1	0	200	0	236	8
1	0	0	0	1	5	0	-10000	236	6
1	-1	100	0	0	0	0	-4000	236	2
1	0	-60	-1	1	5	0	0	236	1
1	0	40	1	0	0	80	10000	236	5
0	0	0	0	0	-5	-80	10000	236	4
0	-1	0	1	-1	0	0	-10000	236	7
0	-1	-40	0	0	5	0	0	236	3
1	0	-60	-1	1	-5	0	4000	237	14
1	1	0	-1	0	0	-200	0	237	15
1	0	-40	-1	1	-5	0	-4000	237	13
0	0	60	0	-1	-5	80	4000	237	9
1	1	100	0	1	0	-200	0	237	16
1	1	-60	0	-1	0	0	6000	237	10
0	0	60	1	0	0	120	0	237	12
1	1	0	1	-1	5	0	-6000	237	11
1	1	100	0	1	0	-200	0	238	16
1	1	0	1	-1	5	0	-6000	238	11
0	1	0	-1	0	0	-200	0	238	15
1	0	-40	-1	1	-5	0	-4000	238	13
0	0	-60	-1	1	-5	0	4000	238	14
0	0	60	0	-1	-5	80	4000	238	9
1	1	-60	0	-1	0	0	6000	238	10
1	0	60	1	0	0	120	0	238	12
0	-1	100	0	0	0	0	-4000	239	2
0	-1	0	1	-1	0	0	-10000	239	7
1	0	40	1	0	0	80	10000	239	5
0	-1	-100	0	-1	0	200	0	239	8
1	-1	-40	0	0	5	0	0	239	3
1	0	0	0	0	-5	-80	10000	239	4
1	0	-60	-1	1	5	0	0	239	1
1	0	0	0	1	5	0	-10000	239	6
1	1	100	0	1	0	-200	0	240	16
0	0	-60	-1	1	-5	0	4000	240	14
0	0	-40	-1	1	-5	0	-4000	240	13
1	1	0	-1	0	0	-200	0	240	15
1	1	-60	0	-1	0	0	6000	240	10
1	0	60	1	0	0	120	0	240	12
1	1	0	1	-1	5	0	-6000	240	11
0	0	60	0	-1	-5	80	4000	240	9
1	-1	0	1	-1	0	0	-10000	241	7
1	0	40	1	0	0	80	10000	241	5
0	-1	-40	0	0	5	0	0	241	3
0	0	-60	-1	1	5	0	0	241	1
1	0	0	0	0	-5	-80	10000	241	4
1	0	0	0	1	5	0	-10000	241	6
0	-1	100	0	0	0	0	-4000	241	2
0	-1	-100	0	-1	0	200	0	241	8
1	0	60	1	0	0	120	0	242	12
1	1	100	0	1	0	-200	0	242	16
0	0	60	0	-1	-5	80	4000	242	9
0	0	-60	-1	1	-5	0	4000	242	14
1	0	-40	-1	1	-5	0	-4000	242	13
0	1	0	-1	0	0	-200	0	242	15
0	1	-60	0	-1	0	0	6000	242	10
0	1	0	1	-1	5	0	-6000	242	11
0	-1	-100	0	-1	0	200	0	243	8
0	-1	-40	0	0	5	0	0	243	3
1	0	40	1	0	0	80	10000	243	5
1	-1	100	0	0	0	0	-4000	243	2
0	-1	0	1	-1	0	0	-10000	243	7
1	0	-60	-1	1	5	0	0	243	1
0	0	0	0	0	-5	-80	10000	243	4
1	0	0	0	1	5	0	-10000	243	6
1	1	100	0	1	0	-200	0	244	16
0	0	-60	-1	1	-5	0	4000	244	14
0	0	60	0	-1	-5	80	4000	244	9
0	1	0	-1	0	0	-200	0	244	15
0	1	-60	0	-1	0	0	6000	244	10
1	0	60	1	0	0	120	0	244	12
0	1	0	1	-1	5	0	-6000	244	11
1	0	-40	-1	1	-5	0	-4000	244	13
1	-1	100	0	0	0	0	-4000	245	2
0	0	0	0	0	-5	-80	10000	245	4
1	0	40	1	0	0	80	10000	245	5
0	-1	-100	0	-1	0	200	0	245	8
0	-1	-40	0	0	5	0	0	245	3
0	-1	0	1	-1	0	0	-10000	245	7
1	0	0	0	1	5	0	-10000	245	6
1	0	-60	-1	1	5	0	0	245	1
1	1	100	0	1	0	-200	0	246	16
0	0	-60	-1	1	-5	0	4000	246	14
0	1	0	-1	0	0	-200	0	246	15
1	0	60	0	-1	-5	80	4000	246	9
1	0	-40	-1	1	-5	0	-4000	246	13
1	0	60	1	0	0	120	0	246	12
0	1	-60	0	-1	0	0	6000	246	10
0	1	0	1	-1	5	0	-6000	246	11
1	0	40	1	0	0	80	10000	247	5
0	-1	-40	0	0	5	0	0	247	3
0	0	0	0	0	-5	-80	10000	247	4
0	-1	-100	0	-1	0	200	0	247	8
0	0	-60	-1	1	5	0	0	247	1
0	-1	0	1	-1	0	0	-10000	247	7
1	-1	100	0	0	0	0	-4000	247	2
1	0	0	0	1	5	0	-10000	247	6
1	1	100	0	1	0	-200	0	248	16
1	0	-40	-1	1	-5	0	-4000	248	13
0	1	0	-1	0	0	-200	0	248	15
0	0	-60	-1	1	-5	0	4000	248	14
0	1	0	1	-1	5	0	-6000	248	11
1	0	60	1	0	0	120	0	248	12
1	0	60	0	-1	-5	80	4000	248	9
0	1	-60	0	-1	0	0	6000	248	10
0	0	-60	-1	1	5	0	0	249	1
0	-1	0	1	-1	0	0	-10000	249	7
0	-1	-40	0	0	5	0	0	249	3
1	0	40	1	0	0	80	10000	249	5
0	-1	-100	0	-1	0	200	0	249	8
1	0	0	0	1	5	0	-10000	249	6
0	0	0	0	0	-5	-80	10000	249	4
1	-1	100	0	0	0	0	-4000	249	2
0	0	-60	-1	1	-5	0	4000	250	14
0	0	60	0	-1	-5	80	4000	250	9
1	0	-40	-1	1	-5	0	-4000	250	13
1	1	100	0	1	0	-200	0	250	16
0	1	-60	0	-1	0	0	6000	250	10
0	1	0	1	-1	5	0	-6000	250	11
0	1	0	-1	0	0	-200	0	250	15
[truncated: 1,105 more rows]
