# Supplementary material for: Gender Differentiated Preferences for a Community-Based Conservation Initiative
Source: PLoS One. 2016 Mar 29;11(3):e0152432. doi: 10.1371/journal.pone.0152432 (PMC4811562; doi:10.1371/journal.pone.0152432)
Supplement: S2 Data — The data are recorded with one observation per row and one variable per column. The variables are coded as follows: indiv_id = unique identifier for each respondent (1 to 388); sexF = dummy variable indicating whether respondent was female (1) or male (0); consY = dummy variable indicating whether respondent was a conservancy member (1) or not (0); land = area of land owned by the respondent (acres); cattle51plus = dummy variable indicating whether respondent owned more than 51 head of cattle (1) or not (0); smlstk101plus = dummy variable indicating whether respondent owned more than 101 head of small stock (1) or not (0); buildingsMud = number of traditional buildings owned by respondent; buildingsIron = number of iron-roofed buildings owned by respondent; vehicle = dummy variable indicating whether respondent owned one or more vehicles (1) or not (0); ageset2 = dummy variable indicating whether respondent belonged to the Ilmejooli age set (1) or not (0); ageset3 = dummy variable indicating whether respondent belonged to the Ilkishili age set (1) or not (0); ageset4 = dummy variable indicating whether respondent belonged to the Ilkitoip or Iseuri age sets (1) or not (0); educated = dummy variable indicating whether the respondent had received any formal education (1) or not (0); settlementYears = the length of time that the respondent had lived in the area (years); hhsize = household size (number of people); olmareiHead = dummy variable indicating whether the respondent was the head of the household (1) or not (0); leadership = dummy variable indicating whether the respondent held any leadership positions (1) or not (0). (CSV) [file pone.0152432.s005.csv]

indiv_id	sexF	consY	land	cattle51plus	smlstk101plus	buildingsMud	buildingsIron	vehicle	ageset2	ageset3	ageset4	educated	settlementYears	hhsize	olmareiHead	leadership
1	0	1	150	0	1	1	1	0	0	0	1	0	15	10	1	0
2	0	1	240	0	1	2	0	0	0	0	0	0	32	11	1	0
3	0	1	150	1	1	0	2	0	0	1	0	0	42	12	1	1
4	0	1	250	0	0	1	1	0	0	0	0	0	2	1	1	0
5	0	1	10	0	1	0	2	0	0	0	0	0	30	6	1	0
6	0	1	85	1	1	0	3	1	0	0	0	1	29	6	1	0
7	0	1	90	1	1	0	2	0	0	0	0	1	15	6	1	0
8	0	1	140	1	1	0	2	1	0	0	0	1	30	7	1	0
9	1	0	78	0	1	1	1	1	0	0	0	0	13	4	0	0
10	1	0	36	0	0	1	0	1	0	0	0	1	20	4	0	0
11	1	0	20	0	0	1	0	0	0	0	0	1	17	3	0	1
12	1	0	36	0	0	1	1	1	0	0	0	1	5	2	0	0
13	1	0	36	0	0	1	1	1	0	0	0	1	4	2	0	1
14	1	0	36	0	0	0	1	0	0	0	1	0	20	5	0	0
15	1	0	36	1	1	1	1	0	0	1	0	0	15	4	0	1
16	1	0	10	0	0	1	1	0	0	0	0	0	3	2	0	0
17	1	0	45	0	1	1	1	1	0	0	0	1	5	3	0	0
18	1	0	36	0	0	1	1	1	0	0	0	0	10	4	0	0
19	0	0	75	0	0	0	2	0	0	0	0	0	25	9	1	0
20	0	0	180	0	1	2	1	0	0	0	0	1	11	6	1	1
21	0	0	100	1	1	3	3	0	0	1	0	0	50	24	1	0
22	0	0	85	0	0	1	1	0	0	0	0	1	30	7	1	0
23	0	0	80	0	0	2	0	0	0	0	0	0	22	8	1	0
24	0	0	85	0	0	1	1	0	0	0	0	1	32	10	1	0
25	0	0	56	0	0	1	1	1	0	0	0	1	50	8	1	0
26	0	0	50	0	1	1	0	0	0	0	0	0	3	14	1	1
27	0	0	16	0	0	2	1	0	0	0	0	0	40	11	1	0
28	0	0	16	0	0	2	1	0	0	0	0	0	28	8	1	0
29	1	1	80	1	1	1	1	0	0	1	0	0	10	6	1	1
30	1	1	62	1	1	1	1	0	0	0	0	0	10	5	0	0
31	1	1	25	0	0	1	0	0	0	0	0	0	10	4	0	0
32	1	1	58	0	0	0	1	1	0	0	0	0	3	4	0	1
33	1	1	36	0	0	1	1	0	0	0	0	0	6	3	0	1
34	1	1	38	0	1	1	1	1	0	0	0	0	6	6	1	1
35	1	1	21	0	0	0	1	0	0	0	0	0	4	2	1	0
36	1	1	42	0	1	1	0	0	0	1	0	0	6	3	1	0
37	1	1	36	1	0	1	0	0	0	1	0	0	4	4	0	1
38	1	1	36	0	0	1	0	0	0	1	0	0	6	3	1	0
39	0	1	85	1	1	0	2	1	0	0	0	0	2.5	5	1	0
40	0	0	150	1	1	0	2	1	0	0	0	1	18	5	0	0
41	0	0	230	1	1	0	2	0	0	0	0	0	1	7	0	0
42	0	1	225	1	1	2	2	1	0	0	0	0	26	9	1	1
43	0	1	192	1	1	2	2	1	0	0	0	1	5	9	1	0
44	0	1	66	0	1	1	0	0	0	0	0	1	1	7	1	1
45	0	1	130	1	1	2	0	0	0	0	0	0	1	7	1	0
46	0	1	150	0	0	1	1	0	0	0	0	0	25	7	1	0
47	0	1	105	1	1	2	2	0	0	1	0	0	44	22	1	1
48	0	1	150	1	0	0	4	0	0	0	0	0	56	35	1	0
49	1	1	10	0	0	1	0	0	0	0	1	0	30	5	0	0
50	1	1	300	1	0	1	0	0	0	0	0	0	28	5	0	1
51	1	1	150	1	0	1	0	0	0	0	0	0	5	6	0	0
52	1	1	150	1	0	1	1	0	0	0	1	0	33	8	0	0
53	1	1	0	1	0	0	1	0	0	0	0	0	16	3	0	0
54	1	1	28	0	0	0	1	1	0	0	0	0	4	8	0	1
55	1	1	180	1	0	0	2	1	0	0	0	0	5	5	0	1
56	1	1	50	1	0	1	0	0	0	0	0	0	32	7	1	0
57	1	1	10	1	0	0	1	0	0	0	0	0	8	4	0	0
58	1	1	50	1	0	1	0	0	0	0	0	0	10	6	0	1
59	1	1	92	1	0	1	1	0	0	1	0	0	20	9	0	1
60	1	1	40	1	0	1	1	1	0	0	0	0	6	6	0	0
61	1	1	160	0	0	0	1	1	0	0	0	0	27	5	0	1
62	1	1	150	1	1	0	1	0	0	0	0	0	27	7	0	1
63	1	1	150	1	1	0	1	1	0	1	0	0	12	10	0	1
64	1	1	130	0	0	1	1	0	0	1	0	0	11	6	0	0
65	1	1	170	0	0	1	0	1	0	0	0	0	10	6	0	0
66	1	1	130	0	0	1	0	0	0	0	0	0	16	8	0	1
67	1	1	180	1	1	1	1	1	0	0	1	0	20	8	0	1
68	0	1	230	0	1	0	4	0	0	1	0	1	35	11	1	1
69	0	1	80	0	1	0	2	0	0	0	0	0	25	6	1	0
70	0	1	80	1	1	2	0	0	0	1	0	0	38	12	1	1
71	0	1	8	0	1	0	1	0	0	0	0	0	26	3	1	0
72	0	1	25	0	0	0	1	0	0	0	0	0	27	4	1	0
73	0	1	310	1	1	0	2	0	0	1	0	0	40	26	1	0
74	0	1	300	1	1	0	3	0	0	0	1	0	33	10	1	0
75	0	1	150	1	1	0	0	0	0	0	0	1	22	23	0	0
76	1	0	450	1	0	0	1	0	0	0	0	1	2	8	0	0
77	1	0	100	0	0	1	0	0	0	0	0	0	40	8	0	1
78	1	1	150	1	0	0	1	1	0	1	0	0	27	9	0	1
79	1	1	170	1	0	0	1	0	0	0	1	0	42	7	0	0
80	1	1	140	1	0	0	1	0	0	0	0	0	43	7	1	1
81	1	1	30	1	0	0	1	1	0	0	1	0	28	8	1	1
82	1	1	180	0	0	0	1	0	0	1	0	1	6	6	0	0
83	1	1	180	1	0	0	1	0	0	0	1	0	28	7	0	1
84	1	1	250	1	0	0	1	1	0	1	0	0	8	8	0	0
85	0	0	200	1	1	1	2	0	0	0	0	0	2	15	1	0
86	0	0	150	1	1	6	3	0	0	0	0	0	15	37	1	0
87	0	0	20	0	0	2	0	0	0	1	0	0	3	11	1	0
88	0	0	150	0	0	1	1	0	0	0	0	1	3	7	1	0
89	0	0	100	1	1	0	1	0	0	0	0	0	2	6	1	0
90	0	0	170	0	1	1	2	1	0	0	0	0	5	9	1	1
91	0	0	150	0	1	1	1	0	0	1	0	0	3	6	1	0
92	0	0	80	0	1	2	0	0	0	1	0	0	3	9	1	0
93	0	0	27	0	1	1	2	0	0	0	0	1	2	7	1	0
94	0	0	150	0	1	2	1	1	0	1	0	1	15	10	1	0
95	1	1	20	0	1	0	1	0	0	0	0	0	1	5	0	0
96	1	1	150	1	0	1	0	0	0	0	0	0	35	5	0	0
97	1	0	150	1	0	0	0	0	0	0	0	0	28	7	0	0
98	1	0	150	1	0	1	0	0	0	0	1	1	22	8	0	0
99	1	0	110	0	0	1	0	0	0	1	0	0	15	5	0	1
100	1	0	150	1	0	1	0	0	0	0	0	0	7	6	0	0
101	1	0	150	1	0	1	0	0	0	0	0	0	17	3	0	0
102	1	0	150	1	0	0	1	0	0	0	0	0	8	5	0	0
103	0	0	30	0	0	1	1	0	0	0	0	0	30	7	1	0
104	0	0	35	0	0	0	1	0	0	0	0	0	30	3	1	0
105	0	0	35	0	0	0	2	1	0	0	0	0	18	6	1	1
106	0	0	35	1	1	1	2	0	0	0	0	0	21	13	1	0
107	0	0	35	1	0	4	2	0	0	0	1	0	18	28	1	0
108	0	0	35	0	0	1	1	0	0	0	0	1	13	6	1	0
109	0	0	39	1	0	2	1	0	0	0	0	1	37	18	1	1
110	0	0	0	0	0	3	0	0	0	0	0	0	30	11	1	0
111	0	0	60	0	1	3	0	0	0	0	1	0	45	36	1	0
112	1	1	120	1	0	0	2	0	0	0	0	0	42	7	0	1
113	1	1	40	0	0	0	1	0	0	0	1	0	32	7	0	1
114	1	1	40	1	0	1	0	0	0	0	1	0	47	6	0	0
115	1	1	40	1	0	1	1	0	0	0	0	0	42	6	0	0
116	1	1	30	1	0	0	1	1	0	1	0	0	24	10	0	0
117	1	1	20	1	0	0	1	0	0	1	0	0	19	10	0	1
118	1	1	20	1	0	1	0	1	0	0	1	0	53	5	0	1
119	1	1	5	0	0	0	1	0	0	1	0	0	13	9	0	0
120	1	1	20	0	0	0	1	0	0	0	0	0	32	7	0	0
121	1	1	20	0	0	1	0	0	0	0	0	0	23	5	0	0
122	1	0	55	1	1	1	1	0	0	0	0	0	7	2	0	0
123	1	0	70	1	1	1	1	0	0	0	0	0	10	4	1	0
124	1	0	45	0	0	1	1	0	0	0	0	0	3	2	0	0
125	1	0	35	1	1	1	0	0	0	0	0	0	27	3	1	0
126	1	0	36	1	1	1	1	1	0	0	0	0	4	8	0	0
127	1	0	36	0	0	1	0	0	0	0	0	0	4	4	1	0
128	1	0	36	0	0	1	0	1	0	0	0	0	2	2	0	0
129	1	0	36	0	1	1	0	1	0	0	0	0	5	5	1	0
130	1	0	25	1	1	2	1	0	0	0	0	0	3	8	0	0
131	1	0	36	0	1	1	1	0	0	0	0	0	4	6	0	1
132	0	1	175	0	0	0	2	0	0	0	0	0	56	6	1	0
133	0	1	53	0	1	2	1	1	0	0	0	0	29	12	1	1
134	0	1	100	0	0	1	2	0	0	0	0	0	36	8	1	0
135	0	1	200	1	1	1	3	0	0	0	0	0	3	9	1	0
136	0	1	170	1	1	2	2	1	0	0	0	0	7	11	1	0
137	0	1	76	1	0	0	3	1	0	0	0	1	30	12	1	1
138	0	1	33	1	0	2	0	0	0	0	0	0	26	12	1	0
139	0	1	165	0	1	1	2	1	0	0	0	0	39	8	1	1
140	0	1	87	0	0	2	2	0	0	0	0	0	35	10	1	0
141	0	1	150	1	1	2	0	0	0	0	0	0	42	12	1	0
142	1	1	230	1	1	0	1	1	0	0	0	0	15	9	0	1
143	1	1	275	0	0	1	0	0	0	1	0	0	12	10	0	0
144	1	1	150	0	0	0	1	0	0	0	0	0	7	6	0	0
145	1	1	116	0	0	1	0	0	1	0	0	0	29	9	0	0
146	1	1	150	0	0	0	1	0	0	0	0	0	34	7	0	0
147	1	1	150	0	0	1	0	1	0	1	0	0	32	6	0	0
148	1	1	55	1	0	0	1	0	0	0	0	0	6	5	0	1
149	1	1	210	1	0	0	2	1	0	1	0	0	20	11	0	1
150	1	1	161	1	1	1	1	0	0	0	0	0	30	6	0	1
151	1	1	154	0	0	0	1	0	0	0	0	0	18	5	0	0
152	0	1	170	1	1	1	2	1	0	0	0	0	30	9	1	1
153	0	1	224	1	0	2	2	0	0	1	0	0	38	9	1	0
154	0	1	140	0	0	1	1	0	0	1	0	0	31	11	1	0
155	0	1	50	0	0	1	1	1	0	0	0	0	21	7	1	0
156	0	1	170.5	1	1	2	1	0	0	1	0	0	38	16	1	0
157	0	1	340	1	1	2	3	1	0	0	1	0	38	20	1	0
158	0	1	232	1	1	4	4	1	0	1	0	0	48	16	1	1
159	0	1	150	0	1	1	1	0	0	0	0	0	35	6	1	0
160	0	1	60	0	0	1	1	0	0	0	0	0	24	6	1	1
161	0	1	261	1	1	1	3	1	0	1	0	0	44	14	1	1
162	1	1	160	1	1	1	1	1	0	1	0	0	22	6	0	0
163	1	1	88	0	1	1	0	0	0	0	0	0	27	6	0	0
164	1	1	115	0	0	1	0	0	0	0	1	0	23	7	0	1
165	1	1	150	0	0	1	0	0	0	0	1	0	27	8	0	0
166	1	1	120	0	0	0	1	1	0	0	0	1	8	5	0	1
167	1	1	125	0	0	0	1	0	0	0	0	1	13	4	0	1
168	1	1	150	0	0	0	1	0	0	1	0	0	9	6	0	0
169	1	1	150	0	0	0	1	0	0	0	0	0	12	6	0	0
170	1	1	150	0	0	1	0	0	0	1	0	0	7	7	0	0
171	1	1	125	0	0	1	1	0	0	1	0	0	13	4	0	0
172	1	0	42	0	1	1	0	1	0	1	0	0	4	9	0	0
173	1	0	42	0	1	1	1	0	0	0	0	0	6	4	1	0
174	1	0	50	1	1	1	2	1	0	1	0	0	10	8	0	1
175	1	0	36	0	0	0	1	1	0	1	0	0	40	10	0	1
176	1	0	42	0	1	1	0	1	0	0	0	0	4	4	1	0
177	1	0	40	0	0	1	1	0	0	0	0	0	6	9	0	0
178	1	0	100	1	1	1	1	1	0	0	0	0	7	5	0	0
179	1	0	50	1	1	1	1	0	0	1	0	0	10	9	0	0
180	1	0	36	0	0	1	0	0	0	1	0	0	6	6	0	0
181	1	0	42	1	0	1	1	0	0	0	0	0	3	4	1	0
182	0	0	29	0	0	0	1	0	0	0	0	1	25	9	1	1
183	0	0	30	0	0	1	1	0	0	0	0	0	26	14	0	0
184	0	0	30	0	1	1	1	0	0	1	0	0	40	16	1	0
185	0	0	160	1	1	2	2	0	0	0	0	0	42	14	1	0
186	0	0	30	1	1	3	1	0	0	0	0	0	44	16	1	0
187	0	0	110	1	1	0	2	1	0	0	0	0	26	9	1	0
188	0	0	30	0	0	1	0	0	0	0	0	0	30	7	1	0
189	0	0	40	0	0	1	0	0	0	0	0	0	20	7	1	0
190	0	0	300	1	1	0	1	0	0	0	0	1	13	8	0	0
191	0	0	110	1	1	6	2	0	0	0	0	0	34	15	0	1
192	1	1	150	0	0	0	1	1	0	0	0	1	4	5	0	0
193	1	1	170	0	0	0	2	1	0	1	0	1	11	8	0	1
194	1	1	160	0	0	0	2	1	0	1	0	1	27	6	0	1
195	1	1	160	0	0	0	1	0	0	0	1	1	21	7	0	0
196	1	1	170	0	0	0	1	1	0	0	0	1	5	6	0	0
197	1	1	60	0	0	1	0	0	0	0	1	0	22	6	0	1
198	1	1	60	0	0	1	1	0	0	0	1	0	32	4	0	1
199	1	1	250	0	0	0	1	1	0	0	1	1	18	8	0	0
200	1	1	120	0	0	0	1	0	0	0	0	0	27	6	0	0
201	1	1	170	0	0	1	0	0	0	0	1	0	17	5	0	0
202	0	0	34	0	0	2	0	0	0	0	0	0	13	18	1	0
203	0	0	25	0	0	2	1	0	0	0	0	1	25	11	1	0
204	0	0	34	0	0	2	0	0	0	1	0	0	38	11	1	1
205	0	0	70	0	0	0	0	0	0	0	0	1	21	6	0	0
206	0	0	140	0	1	1	0	0	0	0	0	1	28	6	0	0
207	0	0	70	0	0	2	0	0	0	0	0	0	20	19	1	0
208	0	0	0	0	0	2	0	0	0	0	0	0	40	19	1	0
209	0	0	140	1	1	0	0	0	0	0	0	1	24	13	0	0
210	0	0	35	0	1	2	0	0	0	0	0	0	30	5	1	0
211	0	0	35	0	1	2	0	0	0	0	0	0	47	23	1	0
212	1	1	302	1	0	0	1	1	0	0	0	1	20	5	0	1
213	1	1	230	0	0	0	1	0	0	1	0	1	2	3	0	1
214	1	1	301	1	0	0	1	1	0	1	0	1	27	8	0	1
215	1	1	180	0	0	1	0	0	0	1	0	0	11	5	0	0
216	1	1	130	0	0	1	0	0	0	0	1	0	35	5	0	0
217	1	1	80	0	0	1	0	0	0	0	1	0	26	6	1	1
218	1	1	120	0	0	0	1	0	0	0	0	1	4	4	0	0
219	1	1	100	0	0	0	1	1	0	0	0	1	7	5	0	0
220	1	1	80	0	0	0	1	0	0	0	0	0	32	6	0	0
221	1	1	130	0	0	1	0	0	0	1	0	0	17	7	0	0
222	1	0	80	0	0	1	0	0	0	1	0	0	7	5	1	0
223	1	0	120	0	0	1	1	0	0	0	0	0	3	8	0	0
224	1	0	42	1	0	1	1	1	0	0	0	0	6	4	0	0
225	1	0	70	1	1	1	1	1	0	1	0	0	5	6	0	0
226	1	0	46	0	1	1	1	0	0	0	0	0	3	3	0	0
227	1	0	100	1	1	2	1	0	0	1	0	1	7	8	0	0
228	1	0	42	1	0	1	0	0	0	0	0	1	4	5	0	0
229	1	0	150	1	0	1	1	0	0	1	0	0	8	10	1	0
230	1	0	42	1	0	1	1	1	0	0	0	1	3	3	0	0
231	1	0	46	1	1	1	1	1	0	1	0	0	5	7	0	0
232	0	1	86	0	1	0	1	1	0	0	0	1	29	5	1	0
233	0	1	200	1	0	0	0	0	0	0	1	0	51	40	1	0
234	0	1	350	0	0	0	1	0	0	0	0	1	28	10	1	0
235	0	1	80	0	0	0	1	0	0	0	0	1	26	5	1	0
236	0	1	35	1	0	0	2	0	0	1	0	0	20	9	1	0
237	0	1	174	0	0	1	1	0	0	1	0	1	39	7	1	0
238	0	1	150	0	0	0	7	0	0	0	0	1	27	4	1	0
239	0	1	150	0	1	0	1	1	0	0	0	0	34	7	1	0
240	0	1	170	1	1	0	1	1	0	0	0	1	34	7	1	0
241	0	1	130	0	0	1	1	0	0	1	0	1	49	8	1	0
242	1	1	150	0	0	0	2	1	0	0	0	0	11	5	0	1
243	1	1	180	1	0	0	1	1	0	0	1	1	12	7	0	1
244	1	1	80	0	0	1	0	0	0	0	1	0	29	5	0	0
245	1	1	80	0	0	0	2	0	0	0	0	1	6	6	0	0
246	1	1	120	0	0	0	2	1	0	1	0	1	11	5	0	1
247	1	1	70	0	0	1	0	0	0	0	0	0	29	8	0	0
248	1	1	90	0	0	0	1	0	0	0	1	0	24	5	0	1
249	1	1	120	0	0	1	1	0	0	1	0	0	17	7	0	0
250	1	1	80	0	0	1	0	0	0	0	0	0	7	5	0	0
251	1	1	120	0	0	1	0	0	0	0	0	0	26	6	0	0
252	1	1	80	1	1	1	1	1	0	0	0	1	4	6	0	0
253	1	1	150	1	1	1	0	0	0	1	0	0	6	9	1	1
254	1	1	150	1	0	1	2	0	0	1	0	0	7	7	0	0
255	1	1	50	1	0	1	1	1	0	0	0	1	3	4	0	1
256	1	1	75	0	1	1	2	0	0	0	0	0	10	6	0	0
257	0	0	50	1	1	4	1	1	0	0	0	0	32	20	1	0
258	0	0	265	1	1	1	1	0	0	1	0	1	23	13	1	0
259	0	0	150	1	1	1	1	1	0	0	0	0	32	17	1	1
260	0	0	100	1	1	3	1	0	0	0	0	0	35	19	1	0
261	0	0	22	1	1	1	2	1	0	0	0	0	27	13	1	1
262	0	0	0	0	0	1	0	0	0	1	0	0	42	8	1	0
263	0	0	20	0	1	2	0	0	0	0	0	0	4	12	1	0
264	0	0	39	0	1	2	1	0	0	1	0	0	40	11	1	0
265	0	0	15	0	1	1	0	1	0	0	0	0	29	7	1	1
266	0	0	90	1	1	0	4	0	0	0	0	1	21	8	0	0
267	1	1	150	0	0	0	2	0	0	0	0	1	6	6	0	0
268	1	1	100	0	0	1	0	0	0	1	0	0	9	6	0	0
269	1	1	80	0	0	1	0	0	0	1	0	0	32	5	0	1
270	1	1	130	0	0	0	1	1	0	0	0	0	8	7	0	1
271	1	1	120	0	0	1	0	0	0	0	0	0	9	6	0	0
272	1	1	180	0	0	1	1	1	0	0	1	0	32	8	0	1
273	1	1	150	0	0	1	0	0	0	1	0	0	11	7	0	0
274	1	1	150	0	0	1	1	1	0	0	0	0	12	5	0	1
275	1	1	150	0	0	1	0	0	0	0	1	0	30	8	0	0
276	1	1	130	0	0	1	0	0	0	0	1	0	28	7	0	0
277	1	1	90	0	0	1	1	1	0	0	0	0	6	4	0	0
278	1	1	95	1	1	1	2	1	0	1	0	1	4	6	0	1
279	1	1	85	1	1	2	1	0	0	0	0	0	3	7	0	0
280	1	1	150	1	1	1	1	1	0	0	0	0	6	10	0	0
281	1	1	150	1	0	1	1	0	0	0	0	0	10	6	0	0
282	0	0	85	0	1	1	1	1	0	0	0	1	9	9	1	0
283	0	0	180	0	0	1	1	0	0	0	0	1	34	28	0	0
284	0	0	320	1	1	0	0	0	0	0	0	0	5	21	0	0
285	0	0	50	0	0	1	2	0	0	1	0	0	18	6	1	0
286	0	0	40	0	0	1	1	0	0	0	0	0	27	5	1	0
287	0	0	62	0	0	3	2	0	0	0	0	1	11	9	1	0
288	0	0	0	0	1	1	2	1	0	0	0	1	28	9	1	0
289	0	0	465	1	1	1	1	1	0	0	0	1	35	22	0	0
290	0	0	80	0	1	2	1	0	0	0	0	0	52	22	1	0
291	0	0	150	1	1	0	0	0	0	0	0	1	12	25	0	0
292	1	1	120	0	0	1	1	0	0	0	1	0	30	8	0	1
293	1	1	180	0	0	1	0	0	0	0	1	0	32	9	0	1
294	1	1	120	0	0	1	0	0	0	0	0	0	9	6	0	0
295	1	1	130	0	0	1	0	0	0	1	0	0	17	9	0	0
296	1	1	150	0	0	1	0	0	0	0	1	0	22	9	0	0
297	1	1	120	0	0	1	0	0	0	1	0	0	13	8	0	0
298	1	1	80	0	0	1	0	0	0	0	1	0	37	5	0	0
299	1	1	80	0	0	1	0	0	0	1	0	0	20	5	0	0
300	1	1	100	0	0	0	1	0	0	0	0	0	10	6	0	0
301	1	1	120	0	0	1	0	0	0	0	0	0	21	7	0	0
302	0	0	10	0	0	1	1	0	0	0	0	0	20	10	1	0
303	0	0	50	0	1	1	3	0	0	0	0	0	13	29	1	0
304	0	0	60	0	0	1	1	0	0	0	1	0	40	6	1	0
305	0	0	310	1	0	0	0	0	0	0	0	0	21	14	0	1
306	1	0	50	0	0	1	1	0	0	0	1	0	30	10	1	1
307	0	0	150	0	0	0	1	0	0	0	0	1	1	2	1	0
308	0	0	30	1	0	0	1	0	0	0	0	0	22	3	1	1
309	0	0	50	0	0	1	1	1	0	0	0	1	24	4	1	0
310	0	0	10	0	0	0	2	0	0	0	0	0	34	5	1	0
311	0	0	57	1	1	0	1	1	0	0	0	0	9	10	1	0
312	1	1	80	0	0	1	0	0	0	0	1	0	31	6	0	0
313	1	1	120	0	0	0	1	0	0	0	0	0	10	5	0	1
314	1	1	120	0	0	1	0	0	0	1	0	0	16	7	0	0
315	1	1	80	0	0	0	1	0	0	0	0	0	10	6	0	0
316	1	1	130	0	0	1	0	0	0	1	0	0	18	6	0	0
317	1	1	120	0	0	1	0	0	0	1	0	0	16	7	0	0
318	1	1	140	0	0	0	1	0	0	1	0	0	28	7	0	1
319	1	1	120	0	0	0	1	0	0	1	0	0	32	7	0	0
320	1	1	180	0	0	1	0	0	0	0	0	0	27	8	0	0
321	1	1	120	0	0	1	0	0	0	1	0	0	16	5	0	0
322	0	1	76	0	1	0	1	1	0	0	0	1	10	5	1	0
323	0	1	150	0	0	1	1	1	0	0	0	0	30	12	1	0
324	0	1	210	1	1	0	2	1	0	0	0	1	33	7	1	1
325	0	1	100	0	0	0	2	0	0	1	0	0	52	6	1	0
326	0	1	194	1	1	1	1	1	0	0	0	0	36	9	1	0
327	0	1	313	0	1	3	2	0	0	0	0	1	8	14	0	1
328	0	1	180	1	1	0	2	0	0	0	0	0	35	8	1	0
329	0	1	105	0	0	1	0	0	0	0	0	0	25	6	1	0
330	0	1	230	0	0	0	2	0	0	0	0	0	30	10	1	1
331	0	1	190	0	1	0	4	1	0	0	0	0	33	14	1	1
332	1	1	170	0	0	0	1	1	0	0	1	0	21	8	0	1
333	1	1	150	0	0	0	1	0	0	0	0	0	16	6	0	0
334	1	1	150	0	0	0	1	0	0	0	0	0	13	5	0	1
335	1	1	150	0	0	0	1	1	0	0	0	0	7	5	0	1
336	1	1	130	0	0	0	1	0	0	0	0	0	11	7	0	0
337	1	1	170	0	0	1	1	1	0	0	1	0	25	6	0	0
338	1	1	180	0	0	0	1	1	0	1	0	1	7	6	0	1
339	1	1	170	0	0	1	1	0	0	0	1	0	28	7	0	0
340	1	1	170	0	0	0	1	1	0	0	1	0	30	6	0	0
341	1	1	170	0	0	0	1	1	0	0	1	0	19	7	0	0
342	0	1	130	0	1	1	1	0	0	0	0	1	41	5	1	1
343	0	1	150	0	1	2	0	0	0	0	0	0	37	12	1	0
344	0	1	155	1	1	1	2	0	0	0	0	1	38	13	1	0
345	0	1	240	1	1	2	2	0	0	1	0	0	48	12	1	0
346	0	1	270	1	1	1	1	0	0	0	0	0	30	9	1	0
347	0	1	95	1	1	0	1	0	0	0	0	0	27	10	1	0
348	0	1	160	0	0	1	1	0	0	0	0	0	28	6	1	0
349	0	1	180	1	1	0	5	0	0	0	1	0	68	43	1	1
350	0	1	150	1	1	3	0	0	0	0	1	0	60	18	1	0
351	0	1	350	1	1	0	1	0	0	0	0	0	40	14	1	0
352	0	1	159	1	0	1	1	0	0	1	0	0	46	14	1	0
353	0	1	162	0	0	0	2	0	0	0	0	0	46	20	1	0
354	1	1	150	0	0	1	0	0	0	1	0	0	23	7	1	1
355	0	1	300	1	1	0	6	1	0	0	1	0	46	28	1	0
356	0	1	170	1	1	1	0	0	0	1	0	0	30	6	1	0
357	0	1	160	1	1	1	2	1	0	0	0	1	23	12	1	0
358	1	1	160	1	1	0	2	0	1	0	0	1	21	8	1	1
359	0	1	49.5	0	1	2	0	0	0	0	0	0	37	11	1	0
360	0	1	44	1	1	1	1	0	0	0	0	0	30	7	1	0
361	0	1	267	0	1	1	0	0	0	0	0	0	64	20	1	0
362	0	1	35	0	0	1	0	0	0	0	0	0	18	6	0	0
363	0	1	99	1	0	1	1	0	0	0	0	0	22	8	0	0
364	0	1	43	1	1	1	0	0	0	0	0	0	48	12	1	0
365	0	1	185	1	0	2	2	0	0	0	1	0	70	24	1	0
366	0	1	36	0	0	1	1	0	0	0	0	0	6	5	1	0
367	0	1	73	1	0	1	0	0	0	0	0	0	28	23	0	1
368	0	1	83.5	0	0	0	2	1	0	0	0	1	25	5	1	0
369	0	0	45	0	0	1	0	0	0	0	0	0	48	13	1	0
370	0	0	35	0	0	3	1	0	0	1	0	0	40	20	1	0
371	0	0	35	0	0	1	0	0	0	0	0	0	32	3	1	0
372	0	0	40	1	0	1	1	0	0	0	0	0	20	9	1	0
373	0	0	30	0	0	0	1	0	0	0	0	0	22	8	0	0
374	0	0	0	0	0	2	0	0	0	0	0	0	12	14	0	0
375	0	0	140	0	0	3	1	0	0	0	1	0	20	18	1	0
376	0	0	20	0	0	1	0	0	0	0	0	0	44	10	1	0
377	0	0	35	0	0	2	1	0	0	1	0	0	51	15	1	1
378	0	0	40	0	0	1	1	0	0	0	0	1	40	7	1	1
379	0	0	320	1	1	1	1	0	0	0	1	0	55	30	1	0
380	0	0	55	0	0	2	0	0	0	0	0	0	5	12	1	0
381	0	0	0	1	0	0	0	0	0	0	0	0	24	4	1	0
382	0	0	0	0	0	1	0	0	0	0	0	0	27	5	1	1
383	0	0	90	0	0	1	0	0	0	0	0	0	35	7	1	0
384	0	0	11	0	0	1	1	0	0	0	0	0	18	6	1	0
385	0	0	0	0	0	1	0	0	0	1	0	0	15	6	1	0
386	0	0	50	1	0	1	0	0	0	0	0	0	6	18	1	0
387	0	0	0	0	0	1	0	0	0	1	0	0	20	0	1	0
388	0	0	9	1	0	1	0	0	0	0	0	0	8	6	1	0
